# Supplementary material for: Transcriptomic profiles and 5-year results from the randomized CLL14 study of venetoclax plus obinutuzumab versus chlorambucil plus obinutuzumab in chronic lymphocytic leukemia
Source: Nat Commun. 2023 Apr 18;14:2147. doi: 10.1038/s41467-023-37648-w (PMC10113251; doi:10.1038/s41467-023-37648-w)
Supplement: Supplementary file 4 — Supplementary Data 1 [file 41467_2023_37648_MOESM4_ESM.xlsx]

## Sheet: Differentially expressed genes 
ID	logFC	AveExpr	t	P.Value	adj.P.Val	B
CD6	0.614776	5.73537	3.03156	0.00258874	0.421476	-1.65582
PRDM1	-0.972433	2.88786	-3.40158	0.0007364	0.354671	-0.848419
MAP4K4	-1.09621	7.32347	-3.66887	0.00027607	0.279917	0.162535
ABCB1	1.25852	2.8593	3.64406	0.00030316	0.279917	-0.21048
KLF5	-0.510135	1.54283	-2.69792	0.00726805	0.48082	-2.59443
DENND3	-0.869834	1.8865	-2.72937	0.00662131	0.47711	-2.50544
MAP3K8	-0.749176	5.79852	-3.16167	0.00168634	0.376584	-1.31161
RIC8B	0.853043	2.74123	3.15759	0.00170953	0.376584	-1.4966
DSE	-0.623619	2.20177	-2.68071	0.00764568	0.481697	-2.58419
CLIP4	1.34768	1.85217	3.0965	0.00209399	0.376584	-1.71981
AL591845.1	0.690871	4.37452	3.42101	0.00068714	0.354671	-0.641661
MT2A	-0.642372	1.32839	-2.77724	0.0057362	0.476777	-2.44226
AKAP12	1.28437	2.68389	3.07018	0.00228294	0.394563	-1.73291
DUSP5	-0.625261	7.24316	-3.10796	0.00201631	0.376584	-1.45347
VPS37B	-1.23764	3.98053	-3.8172	0.00015601	0.192823	0.500503
EVA1B	0.787264	1.93539	3.81815	0.00015543	0.192823	0.110989
KANSL1L	0.524667	4.11751	3.11515	0.0019689	0.376584	-1.478
IQSEC1	-0.549191	6.64035	-2.95602	0.00329799	0.443881	-1.8477
BANK1	-0.515577	6.54758	-3.1578	0.00170833	0.376584	-1.31993
BCL2L11	-0.581581	8.13985	-2.73013	0.00660632	0.47711	-2.39893
B3GNT7	-0.965566	1.79027	-2.92506	0.00363691	0.443881	-2.09709
NFIL3	-0.581211	4.17122	-2.88659	0.00410231	0.453392	-2.03956
CDYL2	0.821168	3.60487	3.1319	0.0018625	0.376584	-1.47178
SLFN5	0.51191	4.12031	2.79313	0.0054669	0.475183	-2.26256
CDCA4	-0.517561	2.412	-2.78376	0.00562428	0.475183	-2.35971
NIPAL4	-0.871425	2.7528	-3.50978	0.00049869	0.354671	-0.577007
RND1	-0.907798	1.47214	-2.83862	0.00475829	0.469661	-2.30919
CDK5R1	-0.81877	4.11596	-2.76668	0.0059217	0.47711	-2.32008
TIGD2	0.577089	2.5159	3.30234	0.00104367	0.376584	-1.16436
ROR1	0.50754	6.2785	2.59301	0.0098574	0.511834	-2.71355
ZNF165	-0.633729	3.12908	-4.04882	6.17e-05	0.154886	1.04646
SPN	0.560124	4.06717	2.67802	0.00770637	0.481697	-2.52382
MPEG1	-0.633332	4.86089	-2.72136	0.00678095	0.47711	-2.41834
SH3D21	0.606678	5.27775	3.10583	0.00203055	0.376584	-1.46869
MTMR9LP	0.571212	3.51509	2.7558	0.00611842	0.47711	-2.36564
FAM229A	0.504378	1.01915	3.38058	0.00079335	0.356501	-1.15572
DUX4L50	0.723754	1.36061	3.20974	0.00143405	0.376584	-1.51264
PTPRVP	0.808966	2.13263	4.09866	5.02e-05	0.154886	0.948062
TRDV3	0.776528	0.88531	3.18619	0.00155292	0.376584	-1.61519
AC006946.2	0.869764	1.40601	2.88114	0.00417237	0.455072	-2.22248
AC027290.2	-1.22651	3.60869	-3.62643	0.00032392	0.279917	-0.10965
