# Supplementary material for: Transcriptomic profiles and 5-year results from the randomized CLL14 study of venetoclax plus obinutuzumab versus chlorambucil plus obinutuzumab in chronic lymphocytic leukemia
Source: Nat Commun. 2023 Apr 18;14:2147. doi: 10.1038/s41467-023-37648-w (PMC10113251; doi:10.1038/s41467-023-37648-w)
Supplement: Supplementary file 5 — Supplementary Data 2 [file 41467_2023_37648_MOESM5_ESM.xlsx]

## Sheet: Sheet1
ID	logFC	AveExpr	t	P.Value	adj.P.Val	B
WNT16	-2.15315	1.78895	-3.13164	0.00278999	0.0387111	-2.61648
MTMR7	-6.1254	-1.66594	-16.3233	1.1e-22	2.43e-20	41.103
ADAM22	-2.21427	-0.779359	-4.71354	1.72e-05	0.00045345	2.47368
MASP2	-6.98014	0.0395951	-16.6666	4.26e-23	9.94e-21	42.1652
GPM6B	-5.1777	-1.40051	-8.92171	2.95e-12	1.39e-10	17.7189
NRIP2	-7.45723	0.218341	-18.9654	1.01e-25	4.72e-23	47.9987
OPN3	2.05033	3.34338	7.25362	1.49e-09	5.49e-08	11.3225
LNX1	-4.69298	0.0711854	-11.4472	3.82e-16	2.66e-14	26.5093
SLC24A1	-2.10978	2.37261	-6.3528	4.39e-08	1.46e-06	8.06993
NAALAD2	-6.44396	-1.98266	-16.1529	1.78e-22	3.7e-20	40.6355
CCNK	2.82437	5.91749	10.9724	1.94e-15	1.27e-13	24.6885
SEMA6A	-6.83942	-0.515204	-14.4027	2.92e-20	3.33e-18	35.7722
DDTL	-4.73557	-0.517173	-8.06258	7.15e-11	2.95e-09	14.5771
MTMR3	3.14532	5.77836	17.3538	6.6e-24	1.79e-21	44.1996
SDR39U1	2.006	5.23664	12.3125	2.12e-17	1.61e-15	29.2251
PAPLN	-4.24704	0.496898	-7.04122	3.31e-09	1.2e-07	10.7595
FGD1	-3.1738	0.385686	-7.2323	1.61e-09	5.93e-08	11.4493
ARL2BP	3.11347	4.47286	15.9734	2.95e-22	5.83e-20	40.432
PLLP	-4.43813	-0.672911	-8.07937	6.71e-11	2.78e-09	14.6466
SMPD3	-5.06117	-0.0273553	-8.5331	1.24e-11	5.49e-10	16.2927
SLC7A6OS	2.04739	3.63225	11.0022	1.75e-15	1.17e-13	24.904
C19orf44	-2.37448	1.80637	-7.63562	3.54e-10	1.36e-08	12.876
PTCD1	-2.04447	3.70501	-11.0841	1.32e-15	8.95e-14	25.1723
HSD17B1	-2.66092	0.500469	-7.54448	4.99e-10	1.86e-08	12.6377
MAPK10	-5.7116	0.934293	-8.88733	3.35e-12	1.55e-10	17.5658
FOXM1	-3.49796	1.2312	-8.2731	3.26e-11	1.38e-09	15.2996
ACOT13	-2.21463	1.8502	-6.95286	4.62e-09	1.64e-07	10.3574
B3GAT2	-5.9324	-0.893481	-12.0503	5.04e-17	3.72e-15	28.4809
PCDH12	-7.12353	-1.62533	-19.2977	4.42e-26	2.45e-23	48.5535
ANGPTL1	-6.78453	-1.9825	-14.2204	5.07e-20	5.52e-18	35.1745
C1orf54	-2.47845	1.65149	-8.50541	1.37e-11	6.04e-10	16.1053
CA14	-6.81927	-1.40726	-12.6582	6.86e-18	5.47e-16	30.4357
USP35	-2.94487	2.41771	-9.80066	1.21e-13	6.23e-12	20.7544
ZC2HC1C	-3.31577	-1.29095	-6.2549	6.33e-08	2.07e-06	7.92104
LHX4	-3.33779	1.24429	-6.88269	6.01e-09	2.12e-07	10.1507
GPSM2	-3.33833	-0.613898	-5.47942	1.11e-06	3.33e-05	5.13208
CD244	-5.02301	-0.159976	-7.80855	1.85e-10	7.31e-09	13.6258
SNX21	-2.96604	0.546714	-8.22476	3.9e-11	1.64e-09	15.1359
MMP24	-7.10777	-0.0959275	-16.7141	3.74e-23	9.09e-21	42.2446
TMEM53	-2.29078	2.22506	-8.95853	2.58e-12	1.22e-10	17.7416
BCL2L12	-2.42654	3.20389	-10.5727	7.8e-15	4.71e-13	23.4546
AVPR2	-4.826	-1.03519	-11.7127	1.56e-16	1.13e-14	27.374
IPPK	2.05392	3.00189	8.36725	2.3e-11	9.91e-10	15.4792
EMC6	3.22771	2.34141	10.8724	2.74e-15	1.73e-13	24.5316
ZBTB46	-3.60388	0.586433	-6.14253	9.63e-08	3.13e-06	7.45793
ZNF337	3.51017	4.56517	15.0521	4.21e-21	5.78e-19	37.7846
MAP1B	-3.60511	-0.492112	-4.16165	0.00011258	0.00267785	0.608029
XAF1	2.21316	3.84935	5.33974	1.85e-06	5.45e-05	4.26841
MTSS1L	2.30062	4.27109	6.11326	1.07e-07	3.45e-06	6.994
MYH10	-2.75678	0.756926	-3.68722	0.00052232	0.010424	-0.934384
GOLM1	-4.37157	0.628547	-7.03007	3.45e-09	1.24e-07	10.7203
GDF11	-2.49049	1.4218	-4.7171	1.69e-05	0.0004489	2.25877
PPP1R1A	-5.04483	-1.29334	-10.8745	2.72e-15	1.73e-13	24.5714
ARHGEF39	-3.46672	0.503319	-10.4583	1.17e-14	6.83e-13	23.141
PLCE1	-7.37718	-0.835739	-13.3069	8.6e-19	7.82e-17	32.4615
FAM13A	-2.16291	0.793718	-4.06075	0.00015713	0.00361221	0.246343
PDE5A	-4.91979	-1.28359	-7.614	3.84e-10	1.46e-08	12.9436
ETFBKMT	-2.27897	1.56665	-6.30479	5.26e-08	1.74e-06	7.98534
RHOF	3.04195	3.74208	7.83308	1.69e-10	6.71e-09	13.4956
TSSK4	-4.55794	0.226284	-14.4292	2.69e-20	3.11e-18	35.8448
ESR2	-2.00961	1.23532	-3.57908	0.00073177	0.0139358	-1.16253
ZCCHC14	-3.69931	1.45161	-5.02355	5.75e-06	0.0001643	3.40931
ZSCAN32	2.16213	2.77528	8.3469	2.48e-11	1.06e-09	15.4386
GNAL	-2.31384	1.008	-6.93522	4.94e-09	1.75e-07	10.3453
FEM1A	3.49619	3.64447	10.3176	1.91e-14	1.08e-12	22.5444
EVA1B	-2.79958	0.998229	-4.77994	1.36e-05	0.00036699	2.5804
OAZ3	-3.72789	-0.373509	-13.6022	3.41e-19	3.25e-17	33.3745
EPHX1	-2.46943	0.936523	-7.88147	1.41e-10	5.68e-09	13.8439
SLC26A1	-4.62341	-0.209214	-11.0639	1.42e-15	9.54e-14	25.2191
CCNA2	-2.30417	-0.320365	-4.99473	6.37e-06	0.00018028	3.4175
FRMD4A	-2.24646	1.99681	-3.51896	0.0008807	0.0160384	-1.48913
TCF7L1	-3.91593	-0.519926	-9.47536	3.91e-13	1.96e-11	19.7002
GRAP	2.28718	3.07924	5.98547	1.73e-07	5.41e-06	6.64126
ANKH	-2.1679	3.30737	-5.88111	2.54e-07	7.88e-06	6.26314
RAB6B	-5.61813	-1.25792	-10.5379	8.82e-15	5.3e-13	23.4217
RWDD2B	-2.44246	1.32437	-5.51942	9.61e-07	2.89e-05	5.18031
RBPMS	-5.64542	-1.41502	-14.0808	7.76e-20	8.15e-18	34.7842
CCNB2	-4.07101	-0.0385518	-7.15877	2.13e-09	7.8e-08	11.2384
SNX22	-2.29764	1.7177	-3.87805	0.00028469	0.00615387	-0.371761
CCDC107	3.09238	2.72696	12.9301	2.85e-18	2.36e-16	31.34
CXCR5	3.29776	6.2309	8.59544	9.84e-12	4.38e-10	16.168
ALKBH4	-2.2978	3.05938	-6.80378	8.09e-09	2.84e-07	9.68642
ASB16	-4.26629	-1.16857	-9.77628	1.32e-13	6.77e-12	20.7667
RAVER2	-2.15663	3.07247	-4.66131	2.06e-05	0.00053655	1.93547
TSSK3	-6.73363	0.814017	-20.1487	5.55e-27	4.83e-24	50.8077
MXRA8	-3.73992	0.758898	-4.97603	6.81e-06	0.00019127	3.32344
IL24	-9.16692	1.59861	-13.1254	1.53e-18	1.3e-16	31.9353
FBXO40	-7.17109	-2.01908	-17.4904	4.59e-24	1.37e-21	44.1869
ITGA2	-5.88839	-1.64107	-10.5002	1.01e-14	5.95e-13	23.2884
PGAM2	-3.33955	0.19345	-10.8061	3.45e-15	2.15e-13	24.343
