# Supplementary material for: Transcriptomic profiles and 5-year results from the randomized CLL14 study of venetoclax plus obinutuzumab versus chlorambucil plus obinutuzumab in chronic lymphocytic leukemia
Source: Nat Commun. 2023 Apr 18;14:2147. doi: 10.1038/s41467-023-37648-w (PMC10113251; doi:10.1038/s41467-023-37648-w)
Supplement: Supplementary file 6 — Source Data [file 41467_2023_37648_MOESM6_ESM.xlsx]

## Sheet: Fig3A
uID_time	seq_TIME_POINT	trtArm	pathway	gsva_score
BO25323-273189-1058_Baseline	Baseline	Clb-Obi	HALLMARK IL2_STAT5 SIGNALING	-0.256351
BO25323-273342-1041_Baseline	Baseline	Clb-Obi	HALLMARK IL2_STAT5 SIGNALING	-0.110436
BO25323-273412-1017_Baseline	Baseline	Clb-Obi	HALLMARK IL2_STAT5 SIGNALING	-0.300431
BO25323-273412-1030_Baseline	Baseline	Clb-Obi	HALLMARK IL2_STAT5 SIGNALING	-0.280166
BO25323-273757-1043_Baseline	Baseline	Clb-Obi	HALLMARK IL2_STAT5 SIGNALING	-0.276083
BO25323-273973-1033_Baseline	Baseline	Clb-Obi	HALLMARK IL2_STAT5 SIGNALING	-0.305623
BO25323-273992-1052_Baseline	Baseline	Clb-Obi	HALLMARK IL2_STAT5 SIGNALING	-0.214345
BO25323-274022-1046_Baseline	Baseline	Clb-Obi	HALLMARK IL2_STAT5 SIGNALING	-0.207135
BO25323-274022-1063_Baseline	Baseline	Clb-Obi	HALLMARK IL2_STAT5 SIGNALING	-0.0831854
BO25323-274048-1087_Baseline	Baseline	Clb-Obi	HALLMARK IL2_STAT5 SIGNALING	-0.227474
BO25323-274667-1118_Baseline	Baseline	Clb-Obi	HALLMARK IL2_STAT5 SIGNALING	0.0373284
BO25323-274762-1143_Baseline	Baseline	Clb-Obi	HALLMARK IL2_STAT5 SIGNALING	-0.153914
BO25323-275319-1102_Baseline	Baseline	Clb-Obi	HALLMARK IL2_STAT5 SIGNALING	-0.280495
BO25323-275977-1056_Baseline	Baseline	Clb-Obi	HALLMARK IL2_STAT5 SIGNALING	-0.285066
BO25323-276027-1209_Baseline	Baseline	Clb-Obi	HALLMARK IL2_STAT5 SIGNALING	-0.0790435
BO25323-273189-1058_Progression	Progression	Clb-Obi	HALLMARK IL2_STAT5 SIGNALING	-0.19053
BO25323-273342-1041_Progression	Progression	Clb-Obi	HALLMARK IL2_STAT5 SIGNALING	-0.0315118
BO25323-273412-1017_Progression	Progression	Clb-Obi	HALLMARK IL2_STAT5 SIGNALING	-0.362885
BO25323-273412-1030_Progression	Progression	Clb-Obi	HALLMARK IL2_STAT5 SIGNALING	-0.107276
BO25323-273757-1043_Progression	Progression	Clb-Obi	HALLMARK IL2_STAT5 SIGNALING	0.0167892
BO25323-273973-1033_Progression	Progression	Clb-Obi	HALLMARK IL2_STAT5 SIGNALING	-0.223262
BO25323-273992-1052_Progression	Progression	Clb-Obi	HALLMARK IL2_STAT5 SIGNALING	0.0323916
BO25323-274022-1046_Progression	Progression	Clb-Obi	HALLMARK IL2_STAT5 SIGNALING	-0.282773
BO25323-274022-1063_Progression	Progression	Clb-Obi	HALLMARK IL2_STAT5 SIGNALING	-0.000655548
BO25323-274048-1087_Progression	Progression	Clb-Obi	HALLMARK IL2_STAT5 SIGNALING	-0.241997
BO25323-274667-1118_Progression	Progression	Clb-Obi	HALLMARK IL2_STAT5 SIGNALING	0.183948
BO25323-274762-1143_Progression	Progression	Clb-Obi	HALLMARK IL2_STAT5 SIGNALING	0.0180669
BO25323-275319-1102_Progression	Progression	Clb-Obi	HALLMARK IL2_STAT5 SIGNALING	-0.197926
BO25323-275977-1056_Progression	Progression	Clb-Obi	HALLMARK IL2_STAT5 SIGNALING	0.006301
BO25323-276027-1209_Progression	Progression	Clb-Obi	HALLMARK IL2_STAT5 SIGNALING	-0.15451
BO25323-273189-1058_Baseline	Baseline	Clb-Obi	HALLMARK INFLAMMATORY RESPONSE	-0.288874
BO25323-273342-1041_Baseline	Baseline	Clb-Obi	HALLMARK INFLAMMATORY RESPONSE	-0.0665387
BO25323-273412-1017_Baseline	Baseline	Clb-Obi	HALLMARK INFLAMMATORY RESPONSE	-0.424901
BO25323-273412-1030_Baseline	Baseline	Clb-Obi	HALLMARK INFLAMMATORY RESPONSE	-0.259958
BO25323-273757-1043_Baseline	Baseline	Clb-Obi	HALLMARK INFLAMMATORY RESPONSE	-0.353096
BO25323-273973-1033_Baseline	Baseline	Clb-Obi	HALLMARK INFLAMMATORY RESPONSE	-0.306288
BO25323-273992-1052_Baseline	Baseline	Clb-Obi	HALLMARK INFLAMMATORY RESPONSE	-0.148826
BO25323-274022-1046_Baseline	Baseline	Clb-Obi	HALLMARK INFLAMMATORY RESPONSE	-0.306839
BO25323-274022-1063_Baseline	Baseline	Clb-Obi	HALLMARK INFLAMMATORY RESPONSE	-0.336597
BO25323-274048-1087_Baseline	Baseline	Clb-Obi	HALLMARK INFLAMMATORY RESPONSE	-0.273337
BO25323-274667-1118_Baseline	Baseline	Clb-Obi	HALLMARK INFLAMMATORY RESPONSE	-0.188845
BO25323-274762-1143_Baseline	Baseline	Clb-Obi	HALLMARK INFLAMMATORY RESPONSE	-0.408495
BO25323-275319-1102_Baseline	Baseline	Clb-Obi	HALLMARK INFLAMMATORY RESPONSE	-0.251129
BO25323-275977-1056_Baseline	Baseline	Clb-Obi	HALLMARK INFLAMMATORY RESPONSE	-0.442381
BO25323-276027-1209_Baseline	Baseline	Clb-Obi	HALLMARK INFLAMMATORY RESPONSE	-0.343543
BO25323-273189-1058_Progression	Progression	Clb-Obi	HALLMARK INFLAMMATORY RESPONSE	-0.341
BO25323-273342-1041_Progression	Progression	Clb-Obi	HALLMARK INFLAMMATORY RESPONSE	0.31642
BO25323-273412-1017_Progression	Progression	Clb-Obi	HALLMARK INFLAMMATORY RESPONSE	-0.306588
BO25323-273412-1030_Progression	Progression	Clb-Obi	HALLMARK INFLAMMATORY RESPONSE	-0.026382
BO25323-273757-1043_Progression	Progression	Clb-Obi	HALLMARK INFLAMMATORY RESPONSE	-0.0282537
BO25323-273973-1033_Progression	Progression	Clb-Obi	HALLMARK INFLAMMATORY RESPONSE	-0.16823
BO25323-273992-1052_Progression	Progression	Clb-Obi	HALLMARK INFLAMMATORY RESPONSE	0.0789268
BO25323-274022-1046_Progression	Progression	Clb-Obi	HALLMARK INFLAMMATORY RESPONSE	-0.207192
BO25323-274022-1063_Progression	Progression	Clb-Obi	HALLMARK INFLAMMATORY RESPONSE	-0.0587148
BO25323-274048-1087_Progression	Progression	Clb-Obi	HALLMARK INFLAMMATORY RESPONSE	-0.192507
BO25323-274667-1118_Progression	Progression	Clb-Obi	HALLMARK INFLAMMATORY RESPONSE	0.189236
BO25323-274762-1143_Progression	Progression	Clb-Obi	HALLMARK INFLAMMATORY RESPONSE	-0.295336
BO25323-275319-1102_Progression	Progression	Clb-Obi	HALLMARK INFLAMMATORY RESPONSE	-0.210342
BO25323-275977-1056_Progression	Progression	Clb-Obi	HALLMARK INFLAMMATORY RESPONSE	-0.376165
BO25323-276027-1209_Progression	Progression	Clb-Obi	HALLMARK INFLAMMATORY RESPONSE	-0.261165
BO25323-273189-1058_Baseline	Baseline	Clb-Obi	HALLMARK INTERFERON GAMMA RESPONSE	-0.46557
BO25323-273342-1041_Baseline	Baseline	Clb-Obi	HALLMARK INTERFERON GAMMA RESPONSE	-0.300378
BO25323-273412-1017_Baseline	Baseline	Clb-Obi	HALLMARK INTERFERON GAMMA RESPONSE	-0.379205
BO25323-273412-1030_Baseline	Baseline	Clb-Obi	HALLMARK INTERFERON GAMMA RESPONSE	-0.323598
BO25323-273757-1043_Baseline	Baseline	Clb-Obi	HALLMARK INTERFERON GAMMA RESPONSE	-0.30632
BO25323-273973-1033_Baseline	Baseline	Clb-Obi	HALLMARK INTERFERON GAMMA RESPONSE	-0.430265
BO25323-273992-1052_Baseline	Baseline	Clb-Obi	HALLMARK INTERFERON GAMMA RESPONSE	-0.432395
BO25323-274022-1046_Baseline	Baseline	Clb-Obi	HALLMARK INTERFERON GAMMA RESPONSE	-0.376028
BO25323-274022-1063_Baseline	Baseline	Clb-Obi	HALLMARK INTERFERON GAMMA RESPONSE	-0.391387
BO25323-274048-1087_Baseline	Baseline	Clb-Obi	HALLMARK INTERFERON GAMMA RESPONSE	-0.373477
BO25323-274667-1118_Baseline	Baseline	Clb-Obi	HALLMARK INTERFERON GAMMA RESPONSE	-0.246493
BO25323-274762-1143_Baseline	Baseline	Clb-Obi	HALLMARK INTERFERON GAMMA RESPONSE	-0.399568
BO25323-275319-1102_Baseline	Baseline	Clb-Obi	HALLMARK INTERFERON GAMMA RESPONSE	-0.492792
BO25323-275977-1056_Baseline	Baseline	Clb-Obi	HALLMARK INTERFERON GAMMA RESPONSE	-0.468829
BO25323-276027-1209_Baseline	Baseline	Clb-Obi	HALLMARK INTERFERON GAMMA RESPONSE	-0.421384
BO25323-273189-1058_Progression	Progression	Clb-Obi	HALLMARK INTERFERON GAMMA RESPONSE	-0.387573
BO25323-273342-1041_Progression	Progression	Clb-Obi	HALLMARK INTERFERON GAMMA RESPONSE	-0.265834
BO25323-273412-1017_Progression	Progression	Clb-Obi	HALLMARK INTERFERON GAMMA RESPONSE	-0.374133
BO25323-273412-1030_Progression	Progression	Clb-Obi	HALLMARK INTERFERON GAMMA RESPONSE	-0.157556
BO25323-273757-1043_Progression	Progression	Clb-Obi	HALLMARK INTERFERON GAMMA RESPONSE	-0.216871
BO25323-273973-1033_Progression	Progression	Clb-Obi	HALLMARK INTERFERON GAMMA RESPONSE	-0.375642
BO25323-273992-1052_Progression	Progression	Clb-Obi	HALLMARK INTERFERON GAMMA RESPONSE	-0.279362
BO25323-274022-1046_Progression	Progression	Clb-Obi	HALLMARK INTERFERON GAMMA RESPONSE	-0.438892
BO25323-274022-1063_Progression	Progression	Clb-Obi	HALLMARK INTERFERON GAMMA RESPONSE	-0.289229
BO25323-274048-1087_Progression	Progression	Clb-Obi	HALLMARK INTERFERON GAMMA RESPONSE	-0.254754
BO25323-274667-1118_Progression	Progression	Clb-Obi	HALLMARK INTERFERON GAMMA RESPONSE	-0.068143
BO25323-274762-1143_Progression	Progression	Clb-Obi	HALLMARK INTERFERON GAMMA RESPONSE	-0.286767
BO25323-275319-1102_Progression	Progression	Clb-Obi	HALLMARK INTERFERON GAMMA RESPONSE	-0.169867
BO25323-275977-1056_Progression	Progression	Clb-Obi	HALLMARK INTERFERON GAMMA RESPONSE	-0.438821
BO25323-276027-1209_Progression	Progression	Clb-Obi	HALLMARK INTERFERON GAMMA RESPONSE	-0.429828

## Sheet: Fig3B
ID	logFC	P.Value	cat
DPM1	-0.111697	0.324959	Others
SCYL3	0.000214851	0.998607	Others
C1orf112	-0.00558661	0.965847	Others
FGR	0.0213518	0.885482	Others
FUCA2	0.145528	0.209743	Others
GCLC	0.0856286	0.410894	Others
NFYA	0.0127173	0.866437	Others
STPG1	-0.157664	0.166055	Others
NIPAL3	-0.0970587	0.375166	Others
ENPP4	-0.310712	0.0166939	Others
ANKIB1	-0.0247707	0.649431	Others
CYP51A1	-0.128609	0.388705	Others
KRIT1	0.12851	0.081489	Others
RAD52	-0.0531753	0.620417	Others
BAD	-0.0399955	0.729531	Others
LAP3	-0.189171	0.0365197	Others
HS3ST1	0.51552	0.0479368	Others
WNT16	-0.172857	0.435062	Others
MAD1L1	0.157477	0.138678	Others
LASP1	-0.0253986	0.715065	Others
SNX11	-0.23098	0.00850013	Others
M6PR	-0.0452024	0.632616	Others
DBNDD1	-0.035751	0.877957	Others
ALS2	-0.0780627	0.210525	Others
CASP10	-0.261773	0.257555	Others
CFLAR	-0.122838	0.179975	Others
NDUFAF7	0.0703259	0.371951	Others
RBM5	0.0415909	0.41777	Others
MTMR7	0.0572927	0.492919	Others
ARF5	0.0158699	0.803829	Others
SARM1	0.13677	0.120654	Others
POLDIP2	0.0234536	0.678357	Others
PLXND1	0.149825	0.518821	Others
AK2	0.0701727	0.493262	Others
FKBP4	0.00912375	0.920092	Others
KDM1A	0.0196844	0.667404	Others
RBM6	-0.0148686	0.826213	Others
CAMKK1	-0.0656795	0.678166	Others
RECQL	-0.108102	0.135805	Others
VPS50	0.0438793	0.487674	Others
ARHGAP33	0.184602	0.0705095	Others
NDUFAB1	-0.0843013	0.440119	Others
SLC25A13	0.0347919	0.513423	Others
ST7	0.145079	0.423657	Others
CDC27	0.0060831	0.930511	Others
DVL2	0.0393488	0.63504	Others
UPF1	-0.0925928	0.243423	Others
SKAP2	-0.0893836	0.457589	Others
MCUB	0.114855	0.241795	Others
POLR2J	0.0654777	0.27785	Others
DHX33	-0.100578	0.22834	Others
LIG3	0.0861096	0.2788	Others
RPAP3	0.0155262	0.892666	Others
ACSM3	0.145979	0.403691	Others
CIAPIN1	-0.0245906	0.715608	Others
SPPL2B	-0.121503	0.277349	Others
FAM214B	-0.172418	0.123576	Others
CREBBP	-0.0555357	0.460393	Others
TSPOAP1	0.0238889	0.881795	Others
GCFC2	0.00318126	0.966294	Others
WDR54	-0.0987907	0.253789	Others
CROT	-0.0131443	0.861912	Others
ABCB4	0.310116	0.00101345	Others
KMT2E	-0.0430472	0.62326	Others
RHBDD2	-0.0289457	0.743347	Others
IBTK	0.0493853	0.401305	Others
ZNF195	-0.0751333	0.242619	Others
MYCBP2	-0.0890076	0.0777507	Others
FBXL3	-0.12102	0.233409	Others
ITGAL	-0.0974361	0.496501	Others
PDK2	0.0373598	0.808351	Others
ITGA3	0.0415102	0.827172	Others
GDE1	-0.13271	0.181062	Others
C19orf60	0.165524	0.127643	Others
OSBPL7	0.0208403	0.730439	Others
MAP3K14	0.0797407	0.181759	Others
AP2B1	0.0638818	0.272399	Others
ZNF263	-0.0160088	0.796384	Others
SPATA20	0.023831	0.810056	Others
MAP3K9	-0.0411448	0.679861	Others
RALA	-0.192977	0.0995009	Others
KDM7A	0.120084	0.0997203	Others
AGK	0.0740145	0.283729	Others
TTC22	0.0437341	0.828551	Others
PHTF2	0.0376203	0.582842	Others
FARP2	0.026259	0.768851	Others
GGCT	-0.0267961	0.830576	Others
DBF4	-0.135583	0.394985	Others
TBXA2R	0.125375	0.59296	Others
IFRD1	-0.192507	0.161412	Others
COX10	-0.0507107	0.691604	Others
PAF1	-0.0811138	0.294901	Others
VPS41	0.0547643	0.454499	Others
ARHGAP44	0.307935	0.105848	Others
ELAC2	0.0107505	0.848442	Others
ADIPOR2	-0.123258	0.176877	Others
MARK4	-0.0254181	0.703913	Others
CCDC124	0.0308717	0.657441	Others
CEACAM21	0.0990465	0.431103	Others
PAFAH1B1	0.0504239	0.537924	Others
KIAA0100	-0.0762054	0.0861705	Others
TRAPPC6A	0.0661138	0.598676	Others
CD79B	0.0470135	0.812185	Others
SCN4A	0.0445966	0.730808	Others
ST7L	0.107552	0.135835	Others
RPUSD1	-0.113209	0.360353	Others
LUC7L	-0.0502536	0.462064	Others
CACNA2D2	0.175564	0.121687	Others
BAIAP3	0.27043	0.253824	Others
TSR3	0.00603791	0.963778	Others
PIGQ	0.0679411	0.294105	Others
CRAMP1	0.0678169	0.374028	Others
DNAJC11	0.0376136	0.51922	Others
MYLIP	-0.405371	0.00954191	Others
PSMB1	-0.0364296	0.634751	Others
JARID2	0.0346492	0.652573	Others
CDK11A	0.028576	0.813171	Others
NADK	-0.0511939	0.577089	Others
ADAM22	0.00633181	0.957321	Others
SYPL1	-0.152924	0.104017	Others
SPAG9	0.0742756	0.484723	Others
CELSR3	-0.12631	0.549943	Others
SS18L2	-0.241592	0.0576573	Others
MPND	0.0777384	0.52897	Others
NFIX	-0.0428781	0.820129	Others
ST3GAL1	-0.148309	0.172488	Others
PKD1	-0.145757	0.061916	Others
MED24	-0.0123437	0.788533	Others
RHOBTB2	0.0257584	0.893625	Others
HEATR5B	0.0293677	0.770993	Others
SEC62	-0.101339	0.107898	Others
RPS20	-0.0762623	0.275992	Others
CSDE1	-0.0593493	0.334467	Others
UBE3C	-0.102835	0.12139	Others
REV3L	-0.046165	0.477342	Others
MASP2	0.0439271	0.696656	Others
FAM76A	-0.083057	0.208541	Others
TRAF3IP3	0.0493608	0.651017	Others
POMT2	-0.0256723	0.731082	Others
VTA1	-0.0515318	0.557354	Others
BAZ1B	-0.0734488	0.172359	Others
RANBP9	-0.0793324	0.29952	Others
SPRTN	-0.179742	0.107538	Others
METTL13	0.0869542	0.232061	Others
DYRK4	-0.26945	0.0527768	Others
ZNF207	-0.00729786	0.907513	Others
UQCRC1	-0.0273691	0.710169	Others
STARD3NL	-0.149809	0.137886	Others
NCAPD2	-0.0836325	0.239823	Others
IFFO1	-0.0166646	0.888377	Others
PHF7	0.0929795	0.294492	Others
NISCH	0.0341461	0.479156	Others
FUZ	-0.0178326	0.817733	Others
ZNF200	0.0880554	0.5107	Others
LRRC23	-0.00798253	0.920779	Others
SCMH1	0.0626352	0.439084	Others
FYN	-0.104866	0.663826	Others
HIVEP2	-0.00627543	0.947464	Others
ELOA	-0.204688	0.0690402	Others
LYPLA2	0.018685	0.762043	Others
CLCN6	0.0170245	0.793048	Others
MRC2	0.526563	0.189859	Others
BTBD7	0.0176154	0.809711	Others
APBA3	0.0346079	0.723211	Others
MKS1	0.00475493	0.96814	Others
ABHD5	-0.0694041	0.500757	Others
AKAP8L	0.0896062	0.113348	Others
MBTD1	-0.052429	0.249152	Others
UTP18	-0.0724351	0.251957	Others
RNF216	0.0631622	0.370192	Others
TTC19	-0.215487	0.0274301	Others
PTBP1	-0.0789772	0.245526	Others
LARS2	-0.0347535	0.521623	Others
PIK3C2A	0.0137243	0.87663	Others
WIZ	-0.0387006	0.48144	Others
RABGAP1	0.0844816	0.198946	Others
QPCTL	-0.0540787	0.590153	Others
PPP5C	-0.101976	0.356767	Others
CEP68	0.173089	0.153257	Others
MAP4K3	0.145441	0.52575	Others
ZBTB32	0.0953484	0.522517	Others
TYROBP	-0.0576666	0.855916	Others
TMEM159	0.0145768	0.913549	Others
BRCA1	-0.0532532	0.689263	Others
ERCC1	0.0611656	0.547575	Others
CD22	-0.210628	0.103365	Others
EXTL3	-0.140632	0.265849	Others
ELOVL5	-0.0186326	0.823241	Others
ALOX5	0.268914	0.0108043	Others
CALCOCO1	-0.169343	0.0782846	Others
UBR7	0.00434629	0.957765	Others
MAP4K5	0.0529252	0.356679	Others
EHD3	-0.252717	0.150672	Others
PSMC4	-0.0503696	0.510934	Others
MAN2B2	-0.0131901	0.888439	Others
SLC25A39	0.099745	0.128691	Others
MVP	0.101151	0.110177	Others
NUB1	-0.0896257	0.135154	Others
PGM3	0.0167788	0.810488	Others
RWDD2A	0.0510981	0.671191	Others
CLK1	-0.145251	0.191526	Others
POLR3B	-0.0735338	0.377119	Others
ANGEL1	0.0186286	0.882953	Others
RNF14	0.120812	0.0357957	Others
DDX11	-0.0387079	0.779519	Others
TACC3	-0.00284964	0.978565	Others
UFL1	0.122413	0.0957601	Others
POLA2	-0.0147137	0.855602	Others
ZC3H3	0.0985159	0.12304	Others
CAPN1	-0.0235998	0.773194	Others
MDH1	0.0240889	0.702133	Others
SLC30A9	-0.0305948	0.581963	Others
COX15	0.128789	0.272922	Others
CCDC88C	-0.0337225	0.589781	Others
YAF2	-0.143155	0.157235	Others
ZMYND11	-0.040334	0.699402	Others
BID	-0.0874172	0.496706	Others
MATR3	-0.0817898	0.41997	Others
XYLT2	0.0422722	0.632288	Others
NUDCD3	0.00219579	0.967797	Others
CHDH	0.541744	0.0733152	Others
GLT8D1	0.0514363	0.644741	Others
ATP2C1	0.0192785	0.661854	Others
RALBP1	0.00619533	0.965204	Others
RUFY3	-0.0147956	0.884045	Others
AGPS	0.0416944	0.571121	Others
TTC27	0.0405337	0.67975	Others
ZNF582	0.0759634	0.53487	Others
PRDM11	-0.0118095	0.930973	Others
CD74	0.0911762	0.310725	Others
ZRANB1	-0.146596	0.118772	Others
NCDN	0.0375631	0.850809	Others
ZFP64	0.0356754	0.838706	Others
MNAT1	0.121856	0.147618	Others
RUNX3	-0.186948	0.101809	Others
MRE11	0.0232359	0.781752	Others
PLEKHB1	-0.0167363	0.931285	Others
SERPINB1	-0.0269731	0.667737	Others
SPAST	-0.128908	0.165444	Others
AQR	-0.0429791	0.540927	Others
RTFDC1	-0.0517623	0.430196	Others
SLC45A4	0.0553233	0.482769	Others
RNF10	-0.100183	0.249998	Others
ZNF839	0.0853354	0.169988	Others
ZDHHC6	0.0400294	0.427952	Others
GRAMD1B	0.992029	0.012579	Others
RNH1	0.00105334	0.988421	Others
NDUFS1	0.0250167	0.659074	Others
RB1CC1	-0.0468139	0.663607	Others
ERP44	0.0179927	0.808042	Others
ALAS1	-0.00549903	0.952068	Others
BIRC3	-0.247709	0.0931022	Others
AKAP11	-0.0381986	0.584788	Others
GLRX2	0.073054	0.371674	Others
SNAPC1	-0.153709	0.218997	Others
DERA	-0.204192	0.0721443	Others
STRAP	-0.265879	0.0474611	Others
ABCC2	0.0497327	0.578074	Others
DEF6	-0.0302164	0.600899	Others
PLEKHO1	-0.0227812	0.78211	Others
GCLM	-0.167993	0.0711129	Others
UBR2	0.0371893	0.501888	Others
CCDC28A	-0.0129351	0.898686	Others
RRAGD	0.0710018	0.808191	Others
HSF2	-0.0779555	0.50909	Others
PHF20	-0.248117	0.0378356	Others
TYMP	0.310147	0.0938582	Others
NCAPH2	0.0923713	0.236853	Others
TOMM34	-0.0486105	0.543307	Others
SEC63	0.00779871	0.881857	Others
KPNA6	-0.0725357	0.274967	Others
FAS	-0.0801172	0.469732	Others
RNASET2	0.0236161	0.792964	Others
CD44	-0.0210229	0.870824	Others
AGPAT4	0.498357	0.0897245	Others
SLAMF7	-0.0263983	0.934885	Others
BTN3A1	-0.14109	0.169578	Others
MIPEP	0.093507	0.336119	Others
IFNGR1	-0.15086	0.298893	Others
B4GALT7	0.0249606	0.671685	Others
VRK2	0.0853405	0.144675	Others
TNFRSF1B	0.00140543	0.994064	Others
VEZT	-0.125401	0.293248	Others
POU2F2	-0.154481	0.17821	Others
BRD9	-0.0184023	0.699713	Others
SNX1	0.157129	0.033901	Others
TBPL1	-0.0094417	0.909943	Others
BCLAF1	-0.188473	0.0411393	Others
SLC39A9	-0.0757139	0.322424	Others
ANK1	0.00197634	0.988492	Others
TFB1M	0.110581	0.437898	Others
RABEP1	0.0146053	0.821979	Others
NUP160	0.016571	0.748182	Others
BAK1	-0.0731926	0.488656	Others
IKZF2	0.339604	0.284397	Others
GRN	0.0951827	0.489553	Others
FAM13B	0.0259632	0.582675	Others
ARHGAP31	-0.200513	0.188932	Others
SARS	0.0494613	0.577407	Others
RANBP3	0.0376989	0.571653	Others
ARID4A	-0.065631	0.461988	Others
EIPR1	-0.0354771	0.669353	Others
PNPLA6	-0.00757037	0.890147	Others
IFT88	-0.0862314	0.177421	Others
ALG1	-0.134097	0.17694	Others
ZCCHC8	-0.116124	0.0643815	Others
ABCF2	0.0466632	0.532252	Others
CHPF2	-0.143031	0.0712948	Others
FUT8	-0.0289799	0.895278	Others
UBA6	0.0334876	0.619848	Others
GAB2	0.109229	0.462321	Others
ATP6V0A1	-0.112061	0.422477	Others
PIAS1	0.00316963	0.959367	Others
SLC4A7	0.404499	0.249581	Others
MAP2K3	-0.161097	0.12914	Others
TMSB10	0.132644	0.214924	Others
ASTE1	-0.0882844	0.364427	Others
RNF19A	-0.12255	0.316878	Others
PEX3	0.0367813	0.678303	Others
GABARAPL2	-0.0766378	0.490572	Others
SH3YL1	-0.0205596	0.859793	Others
FAM136A	-0.0179142	0.75921	Others
VCL	-0.0531167	0.692573	Others
DAPK2	0.135433	0.442708	Others
NSMAF	0.0117241	0.850423	Others
ADSS	-0.000638139	0.993336	Others
STAP1	0.0237281	0.760698	Others
TIMP2	0.0640069	0.77524	Others
RFC1	-0.155373	0.0258053	Others
TBC1D23	-0.042209	0.604202	Others
CUL3	0.0235229	0.815873	Others
ZZZ3	-0.0268508	0.557136	Others
TUBG2	0.0838883	0.715935	Others
NSUN2	-0.0198649	0.789497	Others
FBXO42	-0.106162	0.069802	Others
MFAP3	-0.00129938	0.989155	Others
MRI1	0.124164	0.419077	Others
METTL1	-0.156937	0.205411	Others
AGA	-0.0269164	0.642455	Others
PI4K2B	0.0489012	0.609763	Others
BOD1L1	-0.0635825	0.427843	Others
MAT2B	0.0767821	0.312342	Others
EDC4	0.0961151	0.217824	Others
TRIO	-0.708905	0.0187341	Others
CLEC16A	-0.0374768	0.496261	Others
SKIV2L2	0.0802876	0.272023	Others
ZFYVE16	0.110973	0.202703	Others
RIPOR1	0.0701561	0.38197	Others
PNKP	0.047522	0.584098	Others
PHLPP2	-0.17586	0.101484	Others
SPDL1	-0.0402282	0.632045	Others
STAU2	-0.0730353	0.428521	Others
PQLC2	0.124505	0.079206	Others
CTNS	-0.163883	0.0461569	Others
PHF23	0.112309	0.335635	Others
INPP4A	-0.185257	0.148983	Others
PSMA4	-0.136451	0.0468542	Others
LSG1	-0.0531951	0.469092	Others
PARP3	0.0924121	0.244235	Others
THAP3	-0.0531943	0.622597	Others
TDP1	-0.105004	0.202865	Others
AIFM2	0.0403096	0.635353	Others
MED17	-0.0318013	0.766705	Others
RETSAT	-0.114194	0.248617	Others
CAPG	-0.232139	0.109143	Others
AP2S1	-0.110026	0.393976	Others
ADAM28	0.105567	0.366433	Others
DCUN1D1	-0.131399	0.162185	Others
JADE2	-0.120042	0.138969	Others
LCP2	0.495776	0.0490012	Others
TRIT1	0.0855317	0.386967	Others
CUL7	0.0645491	0.334753	Others
CTNNA1	-0.0536425	0.50978	Others
HSPA5	-0.197327	0.132169	Others
WDR37	-0.0112856	0.854492	Others
YTHDC2	0.0925793	0.177468	Others
ATP6V1H	-0.00441749	0.951899	Others
POLR2B	0.0472075	0.592017	Others
FAM214A	-0.0328199	0.68177	Others
ARAP2	-0.151911	0.117321	Others
TPR	0.00239786	0.968305	Others
KIAA0556	-0.0254944	0.636712	Others
DTNBP1	0.110291	0.193585	Others
C12orf4	-0.0877606	0.367357	Others
MAP4	-0.0286104	0.710646	Others
GOPC	-0.00388382	0.95271	Others
USP28	0.000867535	0.992865	Others
HDAC9	-0.0333864	0.922614	Others
TSPAN17	-0.162961	0.155562	Others
NOP16	-0.0425001	0.666528	Others
RRM2B	0.0419075	0.607118	Others
ZNF800	-0.0569121	0.546204	Others
SNX29	-0.12076	0.152137	Others
MRPS10	-0.0366401	0.615882	Others
RSF1	-0.0480401	0.32361	Others
VPS13D	-0.0638875	0.183921	Others
CELF2	-0.0451382	0.575425	Others
FAM120A	0.0360124	0.489478	Others
R3HDM1	-0.0730958	0.304435	Others
COL9A2	0.306766	0.0217084	Others
ERCC8	0.121117	0.23574	Others
ADAMTS6	0.0301493	0.815151	Others
H6PD	0.0981756	0.270593	Others
VAMP3	-0.167504	0.0771017	Others
PER3	-0.182742	0.346758	Others
RFC2	0.00852391	0.920696	Others
ARID1B	-0.0369864	0.517315	Others
CLPTM1L	-0.0374991	0.645429	Others
NEDD4L	-0.414689	0.0795927	Others
HEXB	-0.0134078	0.882829	Others
PTCD2	0.16509	0.258639	Others
JKAMP	-0.112747	0.185201	Others
NFE2L3	0.296474	0.023774	Others
MCUR1	-0.0292701	0.767863	Others
LETMD1	0.0160379	0.746056	Others
SLC4A8	-0.723263	0.0338302	Others
MAPK9	0.0233305	0.675606	Others
FAM160A2	-0.0413955	0.655536	Others
HERPUD1	-0.245841	0.0704803	Others
HOMER3	0.0415728	0.915175	Others
RAD51	-0.0709413	0.608649	Others
PIK3CB	0.109307	0.11951	Others
CYBA	-0.077272	0.254819	Others
HEBP2	0.0696883	0.233744	Others
MPHOSPH9	-0.0590206	0.312066	Others
SIKE1	-0.0136504	0.836794	Others
RRP12	-0.247917	0.202341	Others
MSMO1	-0.0705179	0.53124	Others
TTC17	0.0102006	0.821367	Others
FOXN3	0.0140177	0.838469	Others
AKR7A2	0.0667482	0.665512	Others
MRTO4	-0.034234	0.698356	Others
USE1	0.0019325	0.97499	Others
NRIP2	-0.0787645	0.330913	Others
AP5M1	0.037314	0.524203	Others
ANAPC4	0.0135105	0.838885	Others
TRAPPC3	0.0359581	0.634876	Others
THRAP3	-0.035779	0.636658	Others
PHPT1	-0.0273253	0.853579	Others
LY75	0.0857573	0.41868	Others
ARID4B	-0.109028	0.22459	Others
OPN3	-0.00941443	0.936221	Others
SDCCAG8	-0.0484425	0.67457	Others
KIF1B	-0.0744197	0.605815	Others
TBC1D22A	-0.0182462	0.839944	Others
SYNE2	0.0503367	0.759347	Others
FAM168A	-0.0832592	0.31828	Others
RELT	-0.0512017	0.604131	Others
GALC	-0.0393127	0.574799	Others
NOP58	-0.0962075	0.471339	Others
SZRD1	-0.124018	0.101571	Others
KCNH2	0.123054	0.708628	Others
CUL1	-0.127813	0.00648191	Others
FAM114A2	0.0714513	0.180769	Others
CYFIP2	0.00326993	0.962091	Others
TAB2	-0.0440814	0.566006	Others
GINM1	0.0563738	0.476486	Others
EIF2AK2	0.0395793	0.627628	Others
USP36	-0.124091	0.321525	Others
KMT2C	0.0535414	0.613822	Others
PUM2	-0.0516504	0.36487	Others
MRPL43	0.0488906	0.593352	Others
ITIH4	0.112348	0.305038	Others
HPF1	0.0853647	0.565358	Others
ZFR	-0.0358958	0.469129	Others
TRAF1	0.333408	0.00317941	Others
RC3H2	-0.000342163	0.995948	Others
IL17RB	0.27787	0.335563	Others
TRAF3IP2	-0.0456278	0.623453	Others
SOAT1	-0.0190389	0.857077	Others
GDI2	-0.0184373	0.830675	Others
ATG5	-0.109466	0.0904615	Others
TMCC3	0.0210603	0.896647	Others
PITHD1	-0.0952041	0.309984	Others
MTA3	-0.0160434	0.836505	Others
USP13	-0.0279874	0.661304	Others
ATP11B	0.029867	0.758872	Others
CDK14	-0.132747	0.129476	Others
SEC61A1	-0.0633508	0.3261	Others
PPP1R12A	-0.056719	0.399683	Others
RASGRF1	0.0138059	0.930306	Others
CROCC	0.286043	0.00146641	Others
POLR3E	0.0527306	0.513154	Others
ATP2B4	-0.00145227	0.992565	Others
ZC3H11A	-0.0990761	0.230777	Others
RIOK2	-0.119323	0.176155	Others
YIPF1	0.0209333	0.759754	Others
NDC1	0.0169978	0.717154	Others
DGKG	0.118081	0.569164	Others
FLYWCH1	0.0150896	0.862007	Others
UNKL	0.198677	0.0161943	Others
PARP12	-0.0524415	0.406943	Others
ALDH18A1	-0.0949953	0.292766	Others
TARBP1	0.0480942	0.530599	Others
GATB	0.0121422	0.890425	Others
MXD1	-0.0553292	0.618447	Others
CDK17	-0.130025	0.235637	Others
DNAJC25	-0.289075	0.0332152	Others
SLC2A3	-0.431994	0.197173	Others
PSD	0.215119	0.156307	Others
CTDP1	0.00625962	0.966315	Others
YBX3	-0.141869	0.313455	Others
WNK1	-0.159585	0.029265	Others
CCAR1	0.00555626	0.924177	Others
OGFR	0.0300907	0.797026	Others
PIGV	-0.0937919	0.47131	Others
SNRNP40	-0.0498253	0.594798	Others
QSER1	0.0775883	0.238113	Others
MPC1	0.0832638	0.443823	Others
ACAA1	-0.0659197	0.334201	Others
BCAT1	-0.154671	0.735724	Others
HDAC7	0.0391682	0.624366	Others
SPAG4	0.180768	0.426026	Others
MRPS35	-0.0959621	0.26589	Others
SFSWAP	-0.0533052	0.414189	Others
TNK2	0.119301	0.0610214	Others
MON2	-0.0804108	0.25131	Others
GPBP1	-0.121678	0.108108	Others
CS	-0.0546078	0.505436	Others
LTK	0.0508296	0.834293	Others
MRPS24	0.22741	0.106801	Others
ELMO2	-0.0130463	0.846783	Others
WAPL	-0.0805331	0.2673	Others
VMP1	0.364362	0.0151632	Others
APPBP2	0.065754	0.307882	Others
POLD1	0.0746536	0.481632	Others
EIF4B	-0.101807	0.115543	Others
SLC6A16	0.097501	0.357456	Others
BICRA	0.125175	0.0303788	Others
SPHK2	0.0968035	0.356078	Others
RPL18	0.0132934	0.812311	Others
CA11	0.0816586	0.429223	Others
ISOC2	0.121707	0.46517	Others
U2AF2	-0.0449783	0.303208	Others
EPN1	0.0510469	0.574072	Others
MED29	-0.0567468	0.37582	Others
ADCK1	0.0378074	0.766182	Others
HAGH	0.0776986	0.489205	Others
RNF4	-0.104974	0.274672	Others
CASP8	0.0815198	0.430812	Others
INTS13	-0.0655311	0.339322	Others
TM7SF3	-0.131733	0.320875	Others
TSPAN32	0.00788241	0.95502	Others
NGFR	0.264452	0.43351	Others
TAF2	0.0237263	0.720982	Others
HIPK2	-0.0618048	0.747883	Others
TNPO3	0.0401463	0.305336	Others
BORCS8-MEF2B	0.0230239	0.786824	Others
RFXANK	0.0374437	0.607178	Others
TMEM161A	-0.0875146	0.503864	Others
LPAR2	-0.00412768	0.952632	Others
CTSA	-0.0850068	0.406794	Others
SUGP2	-0.014697	0.825356	Others
SLC12A2	-0.100365	0.137256	Others
SNX24	-0.043695	0.718777	Others
CNN2	0.0203035	0.861148	Others
ABCA7	-0.0266076	0.77887	Others
DDX20	-0.145514	0.191011	Others
BTBD1	-0.0557927	0.565123	Others
CHI3L2	0.0184454	0.943418	Others
SBNO2	0.143176	0.0686984	Others
PMS1	0.0883835	0.353125	Others
HMG20B	-0.0146703	0.828646	Others
TAF11	0.015817	0.789316	Others
ANKS1A	-0.122076	0.182622	Others
AP3D1	-0.00998228	0.836744	Others
ZNF76	-0.023666	0.743744	Others
NTHL1	0.056685	0.758802	Others
UHRF1BP1	-0.0979888	0.0947269	Others
GNAI3	-0.0292412	0.772108	Others
IPO5	0.0170075	0.760008	Others
OAT	-0.330214	0.0329414	Others
WDR3	-0.0198409	0.77645	Others
PKN2	0.0734133	0.22863	Others
WDR18	0.204189	0.112478	Others
TRAM2	-0.100268	0.342758	Others
DGKA	0.0187952	0.825346	Others
ANKRD44	0.0943262	0.217157	Others
KARS	-0.0535999	0.214592	Others
ADAT1	0.0286556	0.641745	Others
TBC1D22B	-0.108031	0.05592	Others
NDUFB4	-0.0366146	0.443098	Others
SPEN	-0.103759	0.17816	Others
ZC3H15	-0.114375	0.293691	Others
MAP2K4	-0.0293441	0.70117	Others
TMEM206	-0.0496656	0.626201	Others
SLK	-0.224393	0.0252175	Others
CYB5R4	0.0668963	0.232718	Others
SEC61A2	-0.0347647	0.689001	Others
ASB1	0.101485	0.226984	Others
FAM107B	-0.0756499	0.50143	Others
TBC1D1	-0.123638	0.2252	Others
CDK13	0.00872791	0.896563	Others
MTHFD2	-0.0865496	0.416852	Others
FOXJ2	-0.115219	0.137948	Others
YBX1	-0.059107	0.356011	Others
PDE4A	0.115189	0.603334	Others
PPP2R5A	-0.0378913	0.651327	Others
ELAVL1	0.0116856	0.897696	Others
DIP2B	-0.194156	0.0233042	Others
SMARCD1	-0.142989	0.0193515	Others
KDM4A	-0.049499	0.297492	Others
NFYC	0.0841638	0.166629	Others
CD84	0.0138375	0.897042	Others
ELOVL1	-0.0488421	0.602931	Others
SPI1	0.0214505	0.792696	Others
ZNRD1	0.0310057	0.725968	Others
ZBTB11	-0.186698	0.0649409	Others
ATXN3	0.086195	0.106745	Others
GOLGA5	0.107073	0.247411	Others
LRRC40	-0.0275766	0.729896	Others
ISOC1	-0.197656	0.0399106	Others
TRMT11	0.154868	0.0428436	Others
THUMPD1	-0.214795	0.0118878	Others
MSANTD3	-0.0109322	0.911206	Others
ATG2B	0.0468988	0.542085	Others
ARFGEF1	-0.0126897	0.837748	Others
ZFAT	-0.0534007	0.570941	Others
MTFR1	-0.0396404	0.5691	Others
STAG3	-0.353477	0.192275	Others
FECH	-0.120548	0.161975	Others
MYO9A	-0.103428	0.113431	Others
PFKP	0.0946026	0.455253	Others
IDI1	-0.275421	0.0723271	Others
SP100	-0.0738935	0.227411	Others
KLF6	-0.240916	0.058162	Others
PLPP1	-0.0491329	0.555071	Others
NEO1	0.19464	0.627624	Others
TRAM1	-0.195966	0.091248	Others
TNFRSF1A	0.382913	0.183493	Others
CACNB1	0.105575	0.365657	Others
EVI5	-0.0367541	0.562964	Others
STOML1	0.200195	0.0572851	Others
PKM	-0.0673751	0.430159	Others
DHX29	-0.0253765	0.64705	Others
DNTTIP2	-0.317126	0.0232265	Others
METTL22	0.135993	0.0109792	Others
TP53BP1	-0.0978679	0.242078	Others
RRP15	-0.0397005	0.649713	Others
RHOA	-0.0609393	0.5298	Others
DHX8	-0.0865004	0.46189	Others
IARS2	-0.00173016	0.983597	Others
ROGDI	-0.0906432	0.535594	Others
ROCK1	0.0135383	0.868397	Others
CBFB	-0.0327166	0.622126	Others
HYAL2	-0.0707256	0.58594	Others
HDAC4	-0.12242	0.224256	Others
RASSF1	-0.0921853	0.204777	Others
IFI35	0.0430023	0.652335	Others
HEATR6	0.0921663	0.181071	Others
COASY	0.0320528	0.621726	Others
MEF2A	-0.132793	0.0746904	Others
INPP5A	-0.00600839	0.966169	Others
ATP11A	0.0337289	0.782723	Others
POLR1A	-0.0108456	0.855622	Others
LAPTM4A	-0.263821	0.0559986	Others
TTC7A	-0.122528	0.115736	Others
IP6K2	-0.0180579	0.829236	Others
SRBD1	-0.105354	0.366985	Others
KIF2A	-0.0664341	0.392534	Others
RASGRP2	-0.0972887	0.261377	Others
PSME4	0.0284085	0.790488	Others
IFT80	-0.0579096	0.620161	Others
SIRT2	-0.049961	0.576245	Others
ERLEC1	-0.0999942	0.240004	Others
PPP2R5B	-0.115997	0.226862	Others
PYGM	-0.0786317	0.489307	Others
MAST4	0.333068	0.337561	Others
SDK2	-0.207696	0.431787	Others
NUP133	0.0145676	0.876662	Others
NUCKS1	-0.0378687	0.603767	Others
VPS35	0.086551	0.167783	Others
DNAJA2	-0.0191133	0.811807	Others
BCL3	-0.130981	0.359291	Others
KCNAB2	-0.0609102	0.382057	Others
CLEC2D	0.0418185	0.773655	Others
RORA	-0.0679035	0.832833	Others
TGFBR3	0.207161	0.553962	Others
ATP1B3	-0.011459	0.926471	Others
PIGB	0.0753081	0.4693	Others
MAPK6	-0.20307	0.0994413	Others
GNB5	0.0886517	0.135109	Others
RAB27A	-0.0426152	0.685714	Others
HDHD5	-0.100122	0.41913	Others
UFD1	-0.0244265	0.694696	Others
PHRF1	0.0363361	0.595698	Others
ELP1	-0.0328394	0.574365	Others
PFN2	0.350362	0.0605154	Others
DAPP1	-0.0886071	0.479513	Others
SLC44A1	-0.102257	0.540001	Others
TMEM260	0.0343922	0.771367	Others
SMG6	-0.0695093	0.249803	Others
EXOC5	-0.0217175	0.758742	Others
DGCR2	0.0681057	0.296993	Others
RNF126	0.130075	0.100233	Others
MNT	-0.13802	0.219301	Others
ZXDC	-0.0138519	0.823839	Others
JMJD6	-0.16464	0.138359	Others
POLB	-0.10167	0.321795	Others
WIPI1	-0.100411	0.52694	Others
GBA2	-0.00791728	0.899437	Others
NDST1	0.162177	0.268132	Others
ASNS	0.050487	0.630006	Others
AP3M2	-0.0631217	0.453704	Others
PABPC1	0.0192001	0.703651	Others
TESK2	0.0205158	0.881735	Others
CFAP20	-0.407886	0.0952485	Others
CSNK2A2	0.0146152	0.783513	Others
EIF2B3	0.100652	0.513569	Others
TCOF1	0.0117823	0.858166	Others
CDC42	-0.141742	0.0594374	Others
OSBPL3	-0.112194	0.548615	Others
SLC12A3	0.123082	0.659516	Others
RAD18	-0.0826172	0.403649	Others
ATP2B1	-0.131755	0.182008	Others
NCK2	0.0126614	0.925831	Others
MGAT4A	-0.63418	0.0246183	Others
RPL31	0.0253136	0.698793	Others
WDR1	-0.0137544	0.82044	Others
SNX13	0.0265375	0.593072	Others
RPS6KA2	-0.15044	0.305859	Others
ING3	-0.174208	0.0510382	Others
VASH1	0.104925	0.835209	Others
BUD23	-0.0714004	0.29141	Others
SEL1L	0.00961998	0.921915	Others
TCF3	0.0170165	0.847774	Others
TRIB2	-0.33675	0.392507	Others
DAZAP1	0.00202766	0.979053	Others
MBD3	0.0619313	0.417496	Others
HLTF	-0.104754	0.474623	Others
CPSF1	0.11763	0.274857	Others
CYBRD1	0.610071	0.0445899	Others
PDCD2	0.00689341	0.91045	Others
RDH11	-0.0232159	0.746228	Others
PRKACA	-0.0379757	0.713633	Others
ZFYVE26	-0.0156554	0.787669	Others
EPN2	-0.209276	0.231052	Others
PTPN18	-0.0713619	0.655008	Others
LIMS2	0.16744	0.429947	Others
LNX1	-0.273873	0.0284909	Others
ALDH3A2	0.021402	0.890832	Others
TFRC	-0.187304	0.0417393	Others
SREBF1	-0.0147717	0.919144	Others
AFF4	-0.0452386	0.669226	Others
UBE2D1	-0.143137	0.193491	Others
MPP5	0.00390498	0.955316	Others
MARK2	-0.0586697	0.486474	Others
HMMR	-0.0398145	0.741904	Others
CHFR	0.0408176	0.620784	Others
FCGR2B	0.0168775	0.909687	Others
NFATC3	0.0584056	0.378731	Others
TRNT1	0.117589	0.0817646	Others
ACADVL	-0.022733	0.772574	Others
STK10	-0.0435005	0.345927	Others
FBXW11	-0.0293859	0.64374	Others
ACAP1	-0.0435722	0.61095	Others
DERL2	-0.139369	0.148432	Others
SIDT1	-0.225044	0.0258059	Others
NDE1	0.0212963	0.71976	Others
TMEM38A	0.179627	0.392229	Others
AP1M1	-0.00825387	0.945557	Others
XRCC1	0.0947111	0.281627	Others
MCM2	0.0165742	0.82919	Others
SELENOO	0.0722815	0.453402	Others
ALPK1	-0.0124762	0.889442	Others
LLGL2	0.037123	0.703738	Others
PDE8A	-0.140817	0.404858	Others
NLE1	0.0295453	0.746182	Others
SDHA	-0.0399548	0.571224	Others
SMARCE1	-0.0342232	0.602645	Others
GSDMB	0.122281	0.360244	Others
KDM5A	-0.148841	0.155688	Others
ADAM11	0.362389	0.00455326	Others
MAP3K13	-0.166396	0.102197	Others
ST6GAL1	-0.175701	0.0413347	Others
TBX21	0.120342	0.396778	Others
FRY	0.231255	0.359181	Others
PICALM	-0.00907559	0.891879	Others
NSF	-0.00600089	0.958326	Others
CLASP1	-0.0280346	0.59555	Others
MRPS34	-0.0147776	0.898509	Others
CLNS1A	0.0751856	0.429727	Others
TEAD2	0.258065	0.0406391	Others
EED	0.0307206	0.721946	Others
TSG101	0.0246049	0.785268	Others
NCBP3	-0.0768237	0.144511	Others
ATP2A3	-0.131959	0.0947261	Others
BCS1L	0.0579858	0.656151	Others
DPP8	0.0339439	0.579335	Others
SLC24A1	-0.00410538	0.959011	Others
ZNF532	-0.298766	0.110272	Others
LMAN1	-0.0085337	0.907648	Others
HACD3	-0.0339122	0.622389	Others
ZZEF1	-0.0733583	0.29532	Others
ENO1	-0.0333156	0.740132	Others
MYDGF	0.0988755	0.170189	Others
ANO8	-0.151909	0.367716	Others
TUBE1	-0.0213018	0.785097	Others
ARHGEF10L	0.317896	0.0980338	Others
TXK	0.0375788	0.776062	Others
ACTR6	-0.0733781	0.309356	Others
TIPIN	-0.0360037	0.696184	Others
SRI	0.0196558	0.786118	Others
EIF4G3	-0.119008	0.0320614	Others
NUP37	-0.0569103	0.351757	Others
TTC38	-0.0176784	0.897414	Others
ACAT1	0.0188622	0.825037	Others
GRAMD4	-0.26282	0.205005	Others
CELSR1	0.0249417	0.756604	Others
ZNF638	0.0477515	0.524853	Others
SLC25A40	0.0252271	0.830493	Others
TIMM21	0.052661	0.422712	Others
RASAL2	0.141781	0.735754	Others
VPS9D1	0.0931981	0.333416	Others
ZNF37A	0.112089	0.30727	Others
MARK3	0.0452867	0.312284	Others
SLC25A3	-0.0621817	0.484537	Others
FNDC3B	0.00427918	0.972522	Others
FOSL2	-0.517768	0.204188	Others
FRYL	-0.126166	0.0736475	Others
TMEM131	0.00769994	0.889744	Others
FSCN1	-0.395875	0.108825	Others
ACTB	-0.0883217	0.293852	Others
WDR62	0.119739	0.327119	Others
DLG1	-0.0810559	0.128335	Others
RAB7A	-0.115512	0.259158	Others
BCAP29	-0.0209718	0.727517	Others
SEC31B	0.0425405	0.601811	Others
SART3	-0.109493	0.203502	Others
ARHGAP15	0.0694755	0.351561	Others
EXOSC7	-0.0452392	0.460128	Others
KIFAP3	0.0786631	0.19014	Others
MKRN2	-0.0739411	0.262034	Others
MCM6	-0.0736122	0.618936	Others
REXO2	-0.0267975	0.75535	Others
RBM7	-0.225057	0.0260329	Others
RBMS2	-0.101858	0.698913	Others
BAZ2A	-0.010377	0.907523	Others
PTPN23	0.0213883	0.669855	Others
MLH1	0.021602	0.702741	Others
UNG	-0.19273	0.170071	Others
FMO4	-0.0284891	0.8924	Others
KLHL20	0.0364724	0.463344	Others
SLC46A1	0.124915	0.348621	Others
SPAG5	0.0530763	0.568719	Others
ANKRD13A	-0.143829	0.182234	Others
TPD52	-0.196744	0.269552	Others
ACACB	-0.363948	0.00708826	Others
TRAF4	-0.160137	0.199428	Others
GPATCH1	0.0615722	0.447585	Others
ICAM3	-0.0412558	0.559192	Others
NT5C2	0.000687248	0.991498	Others
XAB2	0.0883678	0.398354	Others
ARHGEF1	-0.0314974	0.647635	Others
STXBP2	0.0305759	0.496857	Others
MAP2K7	0.0227103	0.780215	Others
DGKD	-0.167251	0.0930586	Others
TOP2B	0.0114197	0.876904	Others
TM9SF3	-0.0388591	0.6957	Others
NFKB2	-0.112608	0.389476	Others
PPP1R12B	-0.0213878	0.772946	Others
DNAJC10	0.0296224	0.703956	Others
GTF3C1	-0.00249022	0.967279	Others
IL4R	-0.0912318	0.562765	Others
USP33	0.00539176	0.903654	Others
SNRPA	0.0792102	0.323854	Others
EXOSC5	0.0581949	0.792588	Others
DYNC1I2	0.0726822	0.43101	Others
APBB1IP	0.0413996	0.735624	Others
LRCH4	0.0666532	0.358807	Others
FAM76B	-0.156779	0.129752	Others
SIRT6	0.0770256	0.203481	Others
POLD3	-0.0408324	0.600887	Others
CAPZB	-0.0345847	0.729539	Others
GPR137B	-0.180629	0.25343	Others
NAALAD2	-0.0488273	0.704248	Others
JADE1	-0.0726505	0.243108	Others
FGFR1	0.255495	0.460501	Others
MAP2	0.282735	0.314235	Others
PIAS2	-0.0419004	0.334014	Others
MCCC1	-0.073823	0.437832	Others
ACER3	-0.0596369	0.452957	Others
UBE2K	-0.115092	0.082417	Others
PIK3C3	-0.0348223	0.575159	Others
N4BP2	0.0150541	0.838179	Others
TIGAR	-0.219281	0.147747	Others
TULP3	-0.0387139	0.669358	Others
SYNJ2	-0.37166	0.173791	Others
PPP2R5C	0.0704958	0.329881	Others
PMS2P1	0.0574669	0.380499	Others
GNB1	0.0495693	0.460081	Others
EDN1	-0.171286	0.178254	Others
MLLT10	-0.0844752	0.169496	Others
ZCWPW1	0.0700653	0.444069	Others
NRDC	-0.0505294	0.470843	Others
VDAC3	-0.14298	0.110157	Others
PCM1	0.0277565	0.699892	Others
TNRC6C	0.130885	0.224482	Others
CBFA2T2	0.00230164	0.977074	Others
ITCH	-0.0113543	0.867355	Others
TP53INP2	-0.319146	0.0551022	Others
SDF4	-0.0318956	0.691644	Others
MYH7B	0.0748499	0.507097	Others
TP73	0.344583	0.297869	Others
TOLLIP	0.0631405	0.432328	Others
UBE2D4	-0.0848351	0.172525	Others
THOC1	0.00665577	0.931321	Others
XRCC5	-0.0800824	0.331328	Others
SP140	0.0558597	0.483415	Others
MKNK1	0.0384897	0.363024	Others
REXO1	0.0417395	0.531735	Others
SAR1A	-0.18642	0.124488	Others
CDC14A	-0.173919	0.0610707	Others
RAPGEF3	0.327795	0.0821475	Others
CEACAM1	-0.0447333	0.88291	Others
SENP1	-0.0478073	0.423241	Others
CIC	0.0617628	0.412134	Others
LIPE	0.1067	0.338763	Others
FDFT1	-0.0419536	0.577738	Others
PAFAH1B3	0.212672	0.152032	Others
KIF22	0.0207671	0.738578	Others
CARMIL1	-0.058795	0.721735	Others
PGM1	-0.0478675	0.444609	Others
DDX1	-0.0916863	0.229271	Others
DNM2	-0.0146213	0.777691	Others
STX7	0.330976	0.0234951	Others
RABL2B	-0.0533238	0.543328	Others
KEAP1	0.0304163	0.720213	Others
SLC35C2	-0.0698066	0.212295	Others
RFX3	-0.0814466	0.434937	Others
RIF1	-0.0112318	0.857702	Others
RAB21	-0.214941	0.0740834	Others
SMARCA2	-0.0947221	0.133583	Others
SESN1	-0.0574844	0.690347	Others
SRCAP	-0.142754	0.00443551	Others
PUM3	0.00932061	0.871654	Others
CNOT4	-0.0767766	0.234044	Others
PSEN1	0.0376611	0.59205	Others
CPOX	0.0430432	0.752616	Others
CLDND1	0.042383	0.541837	Others
HSP90AA1	-0.0720539	0.470221	Others
RBL1	0.0449548	0.568713	Others
DLGAP4	0.0452529	0.657961	Others
CROCCP3	0.272898	0.0117964	Others
NDC80	-0.146423	0.293783	Others
AP4E1	0.0414087	0.520546	Others
RSBN1	-0.0847269	0.228046	Others
COL4A4	-0.175788	0.622292	Others
TCF7	0.336616	0.269622	Others
OSTM1	0.0410954	0.590316	Others
IMPG2	0.0631573	0.678259	Others
PCNP	-0.0625674	0.388031	Others
EXD2	0.172088	0.158006	Others
MEF2C	-0.175388	0.247547	Others
PTPRC	0.0188098	0.812468	Others
UBA5	0.0271843	0.60803	Others
STK17B	-0.186675	0.117004	Others
CDC14B	-0.0326402	0.840001	Others
ZNF510	-0.0140089	0.851536	Others
ZNF506	0.113012	0.13047	Others
JMJD4	0.142628	0.120179	Others
DUSP12	-0.0911935	0.385164	Others
AACS	-0.0301081	0.753231	Others
KIAA0141	0.0477081	0.518551	Others
HSPB11	-0.0446912	0.520813	Others
WDR70	0.0143424	0.854829	Others
STRADB	-0.0871786	0.559237	Others
BZW1	-0.26917	0.0499984	Others
C1QTNF3	-0.112858	0.104484	Others
ME2	-0.00761908	0.940088	Others
C5orf22	0.13925	0.164839	Others
CCNT2	-0.0343425	0.551755	Others
FAM135A	-0.1515	0.143849	Others
COL19A1	0.295634	0.0755293	Others
COBLL1	0.129853	0.660503	Others
TRAF5	0.032995	0.714461	Others
MRPL22	0.00110566	0.99026	Others
GEMIN5	0.0304392	0.602662	Others
NFE2L1	-0.112622	0.180722	Others
GSK3B	-0.0300459	0.615338	Others
ERC1	-0.181875	0.0260125	Others
XPO1	0.0241421	0.789148	Others
RNF13	0.112426	0.131198	Others
PALB2	0.0132929	0.866837	Others
DOPEY1	0.093134	0.148803	Others
LYRM2	-0.112344	0.217359	Others
BCKDHB	-0.0127073	0.937992	Others
KAT6A	-0.216505	0.0161898	Others
ZCCHC6	-0.0558413	0.31994	Others
ULK2	-0.554	0.0570113	Others
TNPO1	-0.0645462	0.399402	Others
PLOD1	-0.057129	0.675719	Others
P2RX5	-0.437279	0.00336955	Others
ITGAE	-0.139479	0.170195	Others
DIS3	-0.0886623	0.318799	Others
PIBF1	0.174311	0.0776367	Others
TDRD3	-0.020317	0.745765	Others
NUFIP1	-0.145667	0.115074	Others
PDS5B	-0.0505117	0.407011	Others
OXCT1	-0.0234886	0.693445	Others
CYLD	-0.0748477	0.457238	Others
SLC27A5	0.106249	0.232497	Others
ZNF324	-0.0424223	0.572096	Others
ZNF671	0.0240797	0.684927	Others
ZNF416	-0.219791	0.0961849	Others
ZNF586	-0.0420162	0.585304	Others
ZNF446	0.0111992	0.848372	Others
ZNF264	-0.0718866	0.427336	Others
RPS5	0.019072	0.790607	Others
YTHDC1	-0.0344745	0.747051	Others
CHMP2B	-0.163611	0.139151	Others
PPIE	-0.0934521	0.30857	Others
ZMPSTE24	-0.077817	0.319067	Others
STARD7	0.0308911	0.697381	Others
NOA1	0.0658388	0.343886	Others
REST	-0.0664546	0.480817	Others
HAL	-0.0912363	0.469287	Others
SSH1	-0.17548	0.0445775	Others
GSTP1	0.244519	0.0394748	Others
APLP2	0.0573449	0.694148	Others
FAM234B	-0.203512	0.147443	Others
WBP11	-0.305872	0.0221405	Others
EIF3I	-0.0745175	0.166418	Others
TXLNA	-0.0202296	0.801066	Others
NCOA1	-0.0783454	0.22408	Others
AGBL5	-0.00855934	0.912086	Others
KIF3C	-0.108217	0.536179	Others
RAB10	0.0663687	0.43639	Others
HADHA	0.0663167	0.282598	Others
MAPRE3	-0.16825	0.326079	Others
CAD	-0.053936	0.364268	Others
CD59	0.0622823	0.609526	Others
CD82	-0.349626	0.0400189	Others
AK6	0.0119975	0.894311	Others
MYNN	-0.0882421	0.169206	Others
SCAMP1	-0.0171038	0.79372	Others
PREP	-0.00362654	0.952547	Others
HACE1	-0.0417742	0.631629	Others
SEH1L	0.0432938	0.552591	Others
WDR47	-0.112215	0.117806	Others
WDFY1	0.0923662	0.36535	Others
OVGP1	0.250903	0.021196	Others
SLC25A24	-0.0804901	0.363257	Others
MAP3K4	-0.00770471	0.875205	Others
PILRA	-0.041421	0.765773	Others
ZNF213	0.0901583	0.488462	Others
AKR1B1	0.00954703	0.925118	Others
CPNE3	-0.020029	0.766248	Others
RRN3	-0.0501733	0.676803	Others
MTIF2	0.0972702	0.0767246	Others
DDHD2	-0.00614809	0.916282	Others
EPS15	0.0275164	0.673282	Others
ORC1	-0.0571192	0.690843	Others
CHERP	0.0465153	0.485977	Others
ATG16L1	-0.146233	0.0736858	Others
USP40	0.030121	0.770556	Others
POMGNT1	0.0604938	0.497366	Others
MAST2	-0.0942056	0.293191	Others
DNAJA1	-0.187562	0.164595	Others
B4GALT1	-0.216629	0.0483474	Others
CHMP5	0.0133361	0.820012	Others
NFX1	0.0566147	0.34417	Others
DIMT1	-0.127989	0.0136982	Others
IPO11	-0.0143948	0.780744	Others
EIF2AK1	-0.0438563	0.489044	Others
SNX10	0.0187986	0.874282	Others
SEPHS1	0.0259586	0.575537	Others
MRPL28	-0.0168821	0.775511	Others
ITPKC	-0.180271	0.107696	Others
RBM22	-0.0623042	0.422394	Others
TMED2	-0.232145	0.0154841	Others
ERO1B	0.157809	0.049079	Others
ZFAND6	-0.106305	0.398612	Others
LAT2	-0.113744	0.448269	Others
ZW10	-0.0227695	0.842498	Others
ALG9	-0.0952194	0.365234	Others
MYBPC2	0.0112439	0.963901	Others
ACOX3	0.0622113	0.515748	Others
MTMR2	0.040454	0.58542	Others
PPP1R15A	-0.287561	0.0505769	Others
TRIP6	0.0777662	0.617413	Others
FTL	-0.00301068	0.957542	Others
SRRT	0.0450769	0.561438	Others
BAX	-0.120582	0.0946292	Others
NLK	0.0203826	0.815191	Others
PIGS	-0.0626191	0.436643	Others
ATXN7L3	-0.0192392	0.820695	Others
PGS1	0.0283653	0.682476	Others
PSMC5	0.012219	0.868495	Others
UIMC1	0.0441127	0.483092	Others
OGFOD1	-0.0586277	0.479216	Others
SH3BP2	-0.0826155	0.493551	Others
NOP14	-0.0248977	0.61106	Others
ADD1	-0.12926	0.0625821	Others
L2HGDH	-0.0302902	0.687468	Others
TXNDC16	0.0524445	0.546592	Others
C14orf166	-0.0859764	0.186616	Others
GMCL1	-0.103215	0.195588	Others
SF3B2	-0.0171922	0.724839	Others
KLHL42	-0.119516	0.36326	Others
GNAS	-0.0342924	0.600818	Others
DNM1L	-0.106804	0.173186	Others
ERGIC2	0.0226488	0.773716	Others
CASS4	0.0953774	0.651487	Others
METTL2A	-0.0266366	0.723863	Others
ALG6	0.0590548	0.418351	Others
CNOT3	0.0650638	0.211421	Others
PTPN4	-0.02607	0.690283	Others
DDX18	-0.0314546	0.661725	Others
KHSRP	-0.0836773	0.127764	Others
GNA11	-0.134825	0.432698	Others
EDEM2	-0.00229423	0.957354	Others
FER1L4	0.74709	0.0256444	Others
PDRG1	-0.163437	0.120419	Others
DOCK9	-0.0408609	0.624376	Others
ANKRD10	0.013605	0.791558	Others
TGDS	0.0692565	0.227988	Others
C3orf18	-0.106914	0.491606	Others
COQ9	0.00836331	0.936884	Others
KIF9	-0.190382	0.16709	Others
CRLS1	-0.0214926	0.805228	Others
PPP1R13B	-0.0348287	0.687149	Others
ATRN	-0.118659	0.225456	Others
FKBP1A	-0.137512	0.328408	Others
NSFL1C	-0.0686377	0.222416	Others
C20orf194	0.317827	0.109778	Others
ZNF343	-0.0381497	0.592797	Others
MAVS	0.040744	0.728307	Others
LZTS3	-0.161597	0.459335	Others
XRN2	-0.052982	0.486122	Others
KIZ	0.0510738	0.380209	Others
DYNLL1	0.084588	0.521187	Others
TESC	0.0146282	0.945613	Others
SNX5	0.0542166	0.465804	Others
RPL6	-0.171211	0.0163613	Others
MAPKAPK5	-0.0992188	0.0923952	Others
P2RX7	0.0895464	0.615867	Others
ESF1	-0.0425552	0.454168	Others
RBBP9	-0.215295	0.19875	Others
ANAPC5	-0.194219	0.0544205	Others
SLC23A2	0.0433141	0.531402	Others
SLC8B1	-0.0396554	0.75212	Others
TMEM230	0.17465	0.300057	Others
DZANK1	0.00502199	0.963033	Others
KDM2B	-0.211669	0.00895592	Others
TASP1	-0.0600571	0.354087	Others
OAS1	0.256317	0.243469	Others
GCN1	-0.0370961	0.667485	Others
RPLP0	-0.081615	0.274223	Others
PXN	0.102571	0.538138	Others
KIF16B	-0.202822	0.0822099	Others
TRMT6	0.0447869	0.565971	Others
PEBP1	-0.00181262	0.980721	Others
BRAP	-0.106496	0.276782	Others
ERP29	-0.0215856	0.749736	Others
FUS	-0.053516	0.38133	Others
FXYD5	0.0148896	0.84127	Others
ZNF302	0.322786	0.0033689	Others
GRAMD1A	-0.0176555	0.786494	Others
CDIP1	0.0695471	0.492027	Others
GANAB	0.0566262	0.283745	Others
GMIP	0.0637666	0.258461	Others
LAG3	0.427981	0.302661	Others
MLF2	-0.137813	0.050051	Others
DDX24	-0.100859	0.382068	Others
ZBTB25	0.106158	0.129799	Others
NECAP1	-0.124628	0.245114	Others
ANKRD24	0.322245	0.0515401	Others
DHX32	0.228796	0.200059	Others
RCOR1	-0.109475	0.298247	Others
GPATCH2L	-0.0232013	0.722699	Others
LTBP4	-0.00992186	0.920556	Others
BLVRB	0.125429	0.432454	Others
SLC9A1	-0.0473587	0.671006	Others
SPTLC1	-0.0789871	0.159402	Others
PAPOLA	-0.0760301	0.111922	Others
CCNK	-0.0770685	0.483163	Others
PCBP4	0.0420772	0.614682	Others
RGS1	-0.300729	0.381483	Others
YPEL3	0.0778932	0.211463	Others
MRPS33	-0.123283	0.315694	Others
NDUFB2	-0.0458218	0.386416	Others
NUDC	0.0367186	0.606418	Others
MAEA	-0.00574546	0.92415	Others
ICAM1	-0.273806	0.202692	Others
STRN4	-0.0729646	0.328712	Others
MUL1	-0.221097	0.0899873	Others
TFAP4	0.119436	0.427049	Others
PDCD7	0.00375982	0.953859	Others
SPG21	0.00990443	0.926121	Others
DNAJB11	-0.131852	0.154277	Others
FLT3LG	0.0430556	0.632907	Others
RAB11FIP3	-0.0266191	0.635664	Others
GNPTG	0.0983333	0.246422	Others
ZNF268	-0.114696	0.31799	Others
GOLGA3	-0.017971	0.81893	Others
PABPC4	-0.0265208	0.698455	Others
CERS4	-0.0291477	0.821447	Others
MCOLN1	0.0366499	0.743423	Others
USP48	0.0291988	0.523198	Others
PDPR	-0.184002	0.0187975	Others
AARS	0.0296924	0.770518	Others
GLG1	-0.000877321	0.989129	Others
TNRC6A	0.0270085	0.687814	Others
PLEKHG2	-0.0649346	0.636498	Others
NAT14	-0.231488	0.0278067	Others
PITPNM2	-0.073882	0.45061	Others
EXOC1	0.112261	0.0557174	Others
RBM27	-0.134199	0.178659	Others
OSBPL8	-0.183218	0.0400869	Others
DTX2	0.0665836	0.276442	Others
PUS7	0.0547493	0.681134	Others
DLD	-0.169209	0.118423	Others
WDR7	0.0160741	0.86676	Others
TXNL1	-0.00180658	0.974969	Others
CMTM6	-0.394869	0.00817595	Others
FH	0.0346653	0.637996	Others
SEL1L3	-0.133348	0.239482	Others
CDV3	-0.175587	0.0836564	Others
MYO15A	0.103904	0.257801	Others
ALKBH5	-0.264514	0.0212921	Others
NLRP1	0.0176509	0.817324	Others
SPAG7	-0.00944989	0.882113	Others
ORC6	-0.0328907	0.795082	Others
ZC3HC1	0.0482193	0.402423	Others
ESR1	0.181586	0.217636	Others
TMEM101	0.0403915	0.718369	Others
CD200	0.0261282	0.873808	Others
PSME1	0.0569635	0.42718	Others
PPP2R3C	-0.0101443	0.893428	Others
HAUS4	-0.0272147	0.742586	Others
OSGEP	-0.0397249	0.575187	Others
RNF31	0.068345	0.195509	Others
SCFD1	0.0903617	0.186901	Others
G2E3	0.000459537	0.995925	Others
HECTD1	-0.0190262	0.764235	Others
HNRNPC	-0.0984254	0.15361	Others
SUPT16H	-0.062528	0.326679	Others
TOX4	0.0979113	0.0958264	Others
GEMIN2	-0.0473188	0.6457	Others
TINF2	-0.115902	0.155995	Others
SEMA6A	0.0410344	0.678032	Others
TRPM7	0.029901	0.509103	Others
WDR76	0.249179	0.00647453	Others
CAPN3	-0.0221266	0.814726	Others
SNAP23	0.010188	0.884065	Others
COL9A3	0.402226	0.0351405	Others
EZR	-0.0571959	0.752904	Others
MYL6	-0.0642629	0.339685	Others
AGO1	-0.0251571	0.638227	Others
RFFL	0.0758245	0.316412	Others
UNC13D	-0.0228566	0.714663	Others
MFSD11	0.0772884	0.211145	Others
DPYSL2	-0.101856	0.689796	Others
GPATCH2	0.0311866	0.618584	Others
NUP50	-0.0509982	0.555141	Others
COMT	-0.0174027	0.879026	Others
ADA2	0.062108	0.736263	Others
ECHDC1	0.107154	0.302564	Others
LRRFIP2	0.0149197	0.790522	Others
SEC22C	-0.0228268	0.815648	Others
CDC23	0.0955879	0.109901	Others
AAAS	-0.0114421	0.915543	Others
CBX5	-0.0589875	0.469669	Others
SUCO	-0.176541	0.0781173	Others
MSH2	0.0655783	0.613564	Others
MAP3K1	0.0154817	0.840647	Others
DHPS	-0.00186776	0.984823	Others
HOOK2	0.107601	0.286099	Others
ARCN1	0.0108526	0.91232	Others
TMEM38B	-0.0395773	0.766952	Others
PSMD5	0.103922	0.245614	Others
NUP188	-0.0581367	0.174802	Others
CRAT	0.0524294	0.690734	Others
SH2D3C	0.0377293	0.79827	Others
NANS	-0.177621	0.131228	Others
TBC1D2	-0.122074	0.145993	Others
WHRN	0.113349	0.635518	Others
CWF19L1	0.0399013	0.613502	Others
BTAF1	0.100998	0.259678	Others
IKZF5	-0.0907924	0.438485	Others
BLNK	-0.0346852	0.767902	Others
WAC	-0.0986779	0.147325	Others
CREM	-0.272784	0.179412	Others
NUBP2	0.121524	0.214007	Others
HIVEP1	-0.0709041	0.452934	Others
FKBP5	-0.0737228	0.719806	Others
SRPK1	-0.0511136	0.451468	Others
BRPF3	-0.0757486	0.37093	Others
MRPS18A	-0.0521851	0.495987	Others
TMEM14A	-0.0355588	0.821183	Others
EFHC1	0.0173724	0.856195	Others
HSP90AB1	-0.0896332	0.268368	Others
CDC5L	-0.133283	0.155021	Others
ITPR3	0.00890185	0.913438	Others
ZNF184	-0.165853	0.181662	Others
SIRT1	-0.0945062	0.323172	Others
HNRNPH3	-0.018564	0.810346	Others
IFT74	-0.0239545	0.747857	Others
JAK2	0.0422696	0.594799	Others
IL12RB1	0.0594056	0.578208	Others
ABL1	-0.084705	0.290551	Others
ACOT7	0.0497722	0.658728	Others
SH3GLB1	-0.0609024	0.401823	Others
CDC7	-0.0251896	0.862793	Others
SCD	0.334944	0.215819	Others
TMED1	0.0221388	0.746876	Others
ABLIM1	0.199932	0.084137	Others
ERMP1	-0.0259513	0.777165	Others
RAB18	-0.163179	0.139724	Others
HSD17B7P2	-0.238066	0.197503	Others
WASHC2A	-0.0444863	0.331761	Others
MAST3	-0.0233335	0.802816	Others
MZF1	0.189053	0.155592	Others
OCEL1	-0.0392989	0.808554	Others
MYO9B	0.00947145	0.83579	Others
KCNK6	-0.166034	0.282791	Others
CATSPERG	0.42061	0.00329514	Others
PSMD8	-0.0491974	0.394703	Others
FBXL19	0.0472212	0.586206	Others
STX1B	0.657608	0.0145168	Others
SETD1A	-0.116394	0.139981	Others
BCL7C	-0.00502075	0.955257	Others
CIRBP	-0.0276234	0.521364	Others
ATP5D	0.0790071	0.348035	Others
HNRNPM	-0.016289	0.828809	Others
2002-03-01	0.0397084	0.569961	Others
NDUFB7	0.0851361	0.491955	Others
TECR	-0.0523308	0.576569	Others
TIMM13	0.0463378	0.752146	Others
CDC34	0.00846978	0.925062	Others
MTAP	0.127598	0.133808	Others
POLR2E	0.0660887	0.464448	Others
POLRMT	0.0928695	0.175123	Others
IZUMO4	0.273791	0.0016376	Others
RASSF7	0.10288	0.427302	Others
GADD45B	-0.112311	0.603844	Others
MKNK2	-0.228551	0.0521892	Others
TRMT2A	0.143056	0.0449828	Others
RANBP1	-0.052464	0.388077	Others
ZDHHC8	-0.0113641	0.9307	Others
KLHL22	0.0669249	0.307787	Others
MED15	0.0164726	0.805332	Others
SNAP29	0.0530457	0.549571	Others
CRKL	-0.184098	0.158406	Others
LZTR1	0.0448487	0.541092	Others
MMP11	0.245041	0.135479	Others
SMARCB1	0.14771	0.13852	Others
DERL3	0.108446	0.504888	Others
BCL2L13	0.0799712	0.4071	Others
DDTL	-0.0189956	0.828397	Others
DDT	0.0757021	0.309318	Others
OSM	-0.236087	0.201406	Others
CABIN1	0.0665623	0.257219	Others
TBC1D10A	0.0786364	0.265883	Others
SF3A1	-0.076335	0.0949969	Others
RNF215	0.0188958	0.803648	Others
SPECC1L	-0.0343269	0.612025	Others
PPIL2	0.0457641	0.324587	Others
UPB1	-0.0307596	0.858286	Others
YPEL1	-0.0145864	0.893665	Others
SNRPD3	0.0623901	0.388626	Others
PES1	-0.00884565	0.893439	Others
MAPK1	0.0397723	0.494826	Others
GGT1	0.192789	0.180159	Others
PPM1F	-0.0296931	0.837872	Others
CYTH4	-0.0887314	0.395741	Others
ESS2	-0.0167725	0.883597	Others
MFNG	-0.019797	0.887262	Others
LRP5L	0.241901	0.0321641	Others
SLC25A1	0.113056	0.0881117	Others
GRK3	-0.130939	0.0865324	Others
GGA1	0.0470296	0.436208	Others
HIRA	-0.0142381	0.869688	Others
SH3BP1	-0.0184825	0.877929	Others
LGALS1	0.143307	0.526366	Others
HPS4	0.023003	0.727042	Others
PIK3IP1	-0.12096	0.374247	Others
SRRD	0.0547702	0.518282	Others
PATZ1	-0.0328905	0.639286	Others
TRIOBP	0.0568988	0.498257	Others
TFIP11	-0.100486	0.279352	Others
ANKRD54	0.0825869	0.323743	Others
EIF3L	-0.0262646	0.646931	Others
SNU13	-0.109847	0.256147	Others
MICALL1	-0.0933498	0.175217	Others
CCDC134	-0.146839	0.0828269	Others
DEPDC5	-0.0106397	0.889563	Others
PICK1	-0.018492	0.876905	Others
TTC28	0.197287	0.437601	Others
CENPM	0.148682	0.447469	Others
KDELR3	0.32829	0.0625294	Others
DDX17	0.114936	0.336728	Others
TCF20	0.0139739	0.824086	Others
HSCB	0.107852	0.201996	Others
CBY1	0.0542919	0.634736	Others
TOMM22	-0.129756	0.0532402	Others
XBP1	-0.0568607	0.674925	Others
RTCB	-0.120084	0.103073	Others
JOSD1	-0.219232	0.093163	Others
FBXO7	-0.0537584	0.490981	Others
GTPBP1	-0.0585558	0.68535	Others
POLDIP3	-0.0520122	0.493936	Others
PPP6R2	0.00278558	0.963524	Others
SBF1	0.0237616	0.656773	Others
SUN2	0.00743033	0.929057	Others
CYB5R3	0.064344	0.493329	Others
DNAL4	0.0252973	0.847081	Others
LMF2	0.0816699	0.330994	Others
RHBDD3	0.10799	0.135663	Others
PACSIN2	-0.140339	0.108885	Others
TTLL1	0.0798706	0.651712	Others
AP1B1	-0.0446814	0.477325	Others
HMGXB4	-0.0904108	0.123986	Others
TOM1	-0.0912029	0.36697	Others
CHKB	0.0115013	0.838124	Others
HMOX1	0.0707043	0.641186	Others
MCAT	-0.155421	0.262189	Others
THOC5	0.0353951	0.422646	Others
MCM5	-0.0124644	0.825766	Others
APOBEC3H	-0.10978	0.419465	Others
ARSA	0.140558	0.124588	Others
TSPO	0.173399	0.270654	Others
TTLL12	-0.0412924	0.601452	Others
CBX7	0.136783	0.173337	Others
RPL3	0.0109299	0.857568	Others
ZMAT5	0.125914	0.330042	Others
TAB1	-0.0260337	0.647628	Others
ASCC2	0.0710122	0.0729572	Others
MTMR3	0.0365219	0.537433	Others
MIEF1	-0.158785	0.240039	Others
APOL1	-0.109931	0.469439	Others
MYH9	-0.059296	0.39608	Others
SAMM50	0.0365269	0.677125	Others
TXN2	-0.0128065	0.829341	Others
EIF3D	-0.0382446	0.459487	Others
TNRC6B	-0.0162291	0.800633	Others
SGSM3	0.0226012	0.732002	Others
IFT27	0.00185329	0.988579	Others
KIAA0930	0.0837348	0.515878	Others
NCF4	0.01582	0.893339	Others
CSF2RB	-0.0582746	0.64316	Others
SLC25A17	0.0252222	0.834627	Others
FAM118A	0.0395213	0.76889	Others
KCTD17	-0.0591738	0.63239	Others
ST13	0.0338567	0.595131	Others
IL2RB	0.192589	0.419794	Others
RBX1	0.0142423	0.864639	Others
EP300	-0.121517	0.119431	Others
L3MBTL2	-0.000950792	0.982491	Others
RANGAP1	-0.0051756	0.961006	Others
ZC3H7B	0.0749853	0.123564	Others
PHF5A	-0.225822	0.0597497	Others
ACO2	0.00606328	0.918138	Others
POLR3H	-0.0115145	0.9007	Others
TRMU	0.109871	0.0555317	Others
PMM1	0.0657586	0.338464	Others
DESI1	0.0624711	0.430203	Others
CERK	-0.065326	0.575149	Others
BRD1	0.0741613	0.402971	Others
ZBED4	-0.125186	0.126333	Others
HDAC10	0.029973	0.704543	Others
ABHD4	0.0603854	0.512399	Others
KHNYN	-0.0642724	0.500763	Others
FKBP3	0.0647342	0.412045	Others
SDR39U1	0.158073	0.00485982	Others
RBM23	-0.139094	0.100601	Others
PRMT5	0.0101056	0.860459	Others
COCH	-0.315652	0.413927	Others
AP4S1	0.0310544	0.600715	Others
VCPKMT	-0.150981	0.128109	Others
SOS2	-0.0563428	0.470279	Others
CDKL1	0.220381	0.298926	Others
NIN	-0.0558453	0.406088	Others
PSMC6	-0.0782058	0.306889	Others
GNPNAT1	-0.173579	0.116372	Others
DDHD1	0.0463141	0.457765	Others
CNIH1	-0.194382	0.0653306	Others
CGRRF1	-0.019283	0.857618	Others
ATP6V1D	0.00851968	0.927535	Others
PIGH	-0.00935889	0.916081	Others
PSMA3	-0.0661493	0.361499	Others
VTI1B	-0.00786601	0.903463	Others
TIMM9	0.0266428	0.659291	Others
GSTZ1	0.0336702	0.759211	Others
KIAA0586	0.0523208	0.431049	Others
TMED8	0.012964	0.867908	Others
AHSA1	-0.0402833	0.729378	Others
DAAM1	-0.20278	0.0314084	Others
SPTLC2	0.0370023	0.687762	Others
RIN3	-0.0391334	0.683115	Others
LGMN	-0.0920005	0.721363	Others
ALKBH1	0.157482	0.0684115	Others
SNW1	-0.0909881	0.311906	Others
ITPK1	0.00273509	0.968742	Others
DHRS7	0.0986897	0.182355	Others
PPM1A	-0.0548267	0.646207	Others
CEP128	-0.0704323	0.694838	Others
ERH	-0.179685	0.14411	Others
HIF1A	-0.28295	0.231186	Others
SUSD6	-0.10013	0.258884	Others
SRSF5	-0.133049	0.16693	Others
EIF5	-0.126823	0.233764	Others
DICER1	0.117782	0.0571426	Others
ZFYVE21	0.186508	0.165009	Others
MTHFD1	-0.0181964	0.824171	Others
TCL1A	0.139499	0.472967	Others
ZC3H14	0.00202073	0.970692	Others
TELO2	0.142014	0.106249	Others
PCNX1	0.0553719	0.407743	Others
GSKIP	-0.0599543	0.500882	Others
VRK1	-0.0251146	0.66866	Others
PSMC1	-0.064243	0.540295	Others
PAPLN	0.0827263	0.519218	Others
RPS6KA5	0.0580033	0.39811	Others
PPP4R3A	-0.0609379	0.437362	Others
C14orf93	0.0341886	0.696684	Others
PSMB5	-0.0545524	0.348	Others
YY1	-0.135705	0.119992	Others
ACIN1	-0.0174295	0.655271	Others
CCNB1IP1	-0.0418849	0.579606	Others
TRIP11	0.0276138	0.746964	Others
APEX1	-0.0992726	0.147287	Others
PABPN1	0.0729449	0.164457	Others
ARHGAP5	-0.0912349	0.379652	Others
CINP	-0.0647362	0.435533	Others
SRP54	0.0417517	0.611055	Others
CHD8	-0.00890203	0.879354	Others
PCK2	0.122138	0.18484	Others
KIAA0391	-0.132167	0.154369	Others
DCAF11	0.0502723	0.456231	Others
PSMA6	-0.0746008	0.258596	Others
NFKBIA	-0.455927	0.00784275	Others
EMC9	0.254569	0.0171799	Others
PSME2	0.0487015	0.497967	Others
BRMS1L	-0.16618	0.111097	Others
REC8	0.169137	0.0645906	Others
SEC23A	-0.052616	0.564219	Others
GMPR2	-0.00678032	0.908444	Others
PNN	0.156402	0.0485564	Others
RABGGTA	-0.0101838	0.855027	Others
PCIF1	0.0175396	0.857306	Others
GSS	0.00239761	0.972339	Others
TRPC4AP	0.10411	0.12598	Others
PYGB	-0.000441692	0.993485	Others
ABHD12	0.0370908	0.597049	Others
NINL	0.572022	0.117024	Others
CD40	-0.10303	0.269926	Others
UQCC1	0.166087	0.0933805	Others
ZMYND8	-0.0454589	0.641673	Others
IFT52	-0.0344947	0.64254	Others
MYBL2	-0.0962902	0.659442	Others
NDRG3	0.0762086	0.660841	Others
SLA2	-0.0964037	0.58545	Others
C20orf24	-0.146669	0.242794	Others
NFATC2	-0.0478416	0.557627	Others
PABPC1L	0.0630241	0.640778	Others
STK4	0.015576	0.824246	Others
ADNP	-0.00283155	0.959206	Others
PFDN4	-0.0105156	0.895995	Others
CSTF1	0.0209015	0.773246	Others
RAE1	-0.0380189	0.700715	Others
TPD52L2	-0.00160959	0.976405	Others
DNAJC5	-0.0216275	0.781227	Others
NELFCD	0.0329159	0.517721	Others
CTSZ	0.039928	0.682126	Others
PRPF6	0.0680329	0.193361	Others
TUBB1	-0.0436221	0.73641	Others
PRELID3B	-0.10931	0.262937	Others
MTG2	0.128062	0.132587	Others
PSMA7	-0.00781852	0.904436	Others
SLCO4A1	-0.0582622	0.83062	Others
MRGBP	-0.0241061	0.820202	Others
TCFL5	-3.18445e-05	0.999828	Others
DIDO1	0.142891	0.0240666	Others
GID8	-0.0993973	0.279086	Others
SLC17A9	-0.0941848	0.39457	Others
ARFGAP1	0.0422159	0.456232	Others
PTK6	0.0659892	0.608894	Others
GMEB2	0.0368752	0.772716	Others
C20orf27	0.0853789	0.548453	Others
CDC25B	0.132564	0.147057	Others
RNF24	0.170983	0.103713	Others
ARFRP1	0.138033	0.13801	Others
NDUFAF5	0.0577997	0.633037	Others
TRIB3	-0.180772	0.146534	Others
RASSF2	-0.215262	0.0539141	Others
CSNK2A1	-0.0108666	0.864307	Others
CDS2	-0.16589	0.193969	Others
HM13	0.0320869	0.542505	Others
SNPH	-0.00137736	0.993726	Others
SEC23B	-0.102016	0.338835	Others
MYL9	0.133933	0.691769	Others
TM9SF4	-0.0244332	0.686319	Others
CRNKL1	-0.0385918	0.686637	Others
POFUT1	0.0315906	0.756948	Others
SAMHD1	-0.302812	0.210877	Others
KIF3B	-0.139206	0.109634	Others
NOP56	-0.0447263	0.52802	Others
MANBAL	0.064688	0.236174	Others
IDH3B	0.052078	0.211974	Others
MAPRE1	-0.240397	0.0496712	Others
CDK5RAP1	0.00930706	0.892727	Others
SNTA1	-0.38489	0.0680191	Others
TTI1	0.0105086	0.847399	Others
E2F1	-0.324378	0.046253	Others
RPRD1B	-0.00240123	0.986139	Others
PXMP4	0.313649	0.0600495	Others
CHMP4B	-0.111317	0.117787	Others
ACTR5	0.0348518	0.653306	Others
AHCY	-0.0615842	0.593254	Others
PPP1R16B	0.0404604	0.63454	Others
FAM83D	-0.142331	0.443288	Others
DHX35	0.00756372	0.914829	Others
DNTTIP1	-0.0186339	0.800688	Others
MAP1LC3A	0.220403	0.293512	Others
ACOT8	0.0369673	0.700986	Others
APMAP	0.0459461	0.63735	Others
ADNP2	-0.259978	0.180267	Others
RBFA	-0.125342	0.23434	Others
USP14	-0.010776	0.92219	Others
VAPA	-0.159798	0.0904168	Others
METTL4	-0.0197041	0.84771	Others
LPIN2	-0.043701	0.544757	Others
SMCHD1	-0.0826854	0.478745	Others
MYOM1	-0.0770423	0.626008	Others
MYL12A	-0.149266	0.106928	Others
CEP76	0.154959	0.0432277	Others
CEP192	-0.00876831	0.860032	Others
RNMT	-0.172554	0.165401	Others
SMAD7	-0.653829	0.0630922	Others
RNF125	-0.330273	0.0975225	Others
ANKRD12	0.0311798	0.689556	Others
POLI	0.126147	0.117099	Others
MIB1	0.0117448	0.871682	Others
RBBP8	-0.196209	0.119157	Others
RIOK3	-0.0970249	0.338015	Others
EEA1	-0.101598	0.441159	Others
RUBCNL	0.0741614	0.399659	Others
NDFIP2	0.394552	0.106196	Others
FNDC3A	0.0842651	0.496734	Others
CDADC1	0.00363997	0.978647	Others
CAB39L	0.0055523	0.975791	Others
STK24	0.0426765	0.45837	Others
ACP5	0.0563062	0.657174	Others
DNAJC3	-0.104861	0.325346	Others
UGGT2	0.78312	0.0569396	Others
ARHGEF7	-0.0824478	0.317768	Others
PARP4	-0.0435287	0.591273	Others
SUPT20H	0.0458726	0.471366	Others
MRPS31	0.0124173	0.890287	Others
KPNA3	-0.1735	0.364304	Others
FLT1	0.090358	0.678057	Others
RGCC	-0.124471	0.600752	Others
VWA8	-0.019564	0.775629	Others
KATNAL1	-0.402989	0.0131787	Others
INTS6	-0.131077	0.0878001	Others
DHRS12	0.0871211	0.29494	Others
TSC22D1	0.292317	0.0910649	Others
CLN5	0.17001	0.00308291	Others
MGRN1	-0.0141577	0.83847	Others
ZNF629	-0.0250111	0.89915	Others
TRADD	0.152217	0.228998	Others
HSF4	0.208859	0.189639	Others
CORO1A	0.113069	0.20456	Others
MAPK3	0.0167289	0.82899	Others
GDPD3	-0.00458034	0.972031	Others
ELMO3	-0.00985184	0.919715	Others
PHKB	0.0766984	0.217046	Others
LYRM1	-0.00433162	0.941212	Others
NUTF2	0.0236383	0.826229	Others
NUP93	-0.00348143	0.933164	Others
CENPT	0.124621	0.134721	Others
NFAT5	-0.0159286	0.824315	Others
LONP2	0.0340226	0.567208	Others
N4BP1	-0.0719924	0.313271	Others
ARL2BP	-0.138887	0.125633	Others
PLLP	-0.18768	0.0839798	Others
DHODH	-0.0740064	0.377646	Others
CTCF	-0.0112345	0.801463	Others
ACD	-0.0512569	0.595319	Others
POLR2C	0.0102893	0.84141	Others
PARD6A	-0.264499	0.0419669	Others
ZNF821	0.118118	0.0985545	Others
USB1	0.0163024	0.769556	Others
CYB5B	0.0231746	0.784518	Others
NME3	0.170806	0.0709013	Others
PSMD7	-0.158628	0.144149	Others
SETD6	0.0677806	0.384227	Others
SLC38A7	-0.0136974	0.858103	Others
VAC14	0.0670402	0.221352	Others
HAS3	-0.0662576	0.608499	Others
TANGO6	-0.00868838	0.929366	Others
COG4	-0.0497446	0.73228	Others
SMPD3	0.108575	0.414608	Others
SLC7A6OS	0.233181	0.00500977	Others
SLC7A6	-0.0387409	0.708996	Others
PLA2G15	0.0627611	0.585778	Others
FA2H	0.101518	0.79691	Others
WDR59	0.00136436	0.982466	Others
MON1B	-0.0401993	0.399028	Others
CMC2	-0.0616226	0.434691	Others
AXIN1	-0.0822702	0.364923	Others
HCFC1R1	0.0264631	0.798156	Others
NPRL3	0.0231754	0.841506	Others
MLYCD	0.112603	0.356973	Others
MPG	0.12841	0.242368	Others
HSDL1	-0.0326433	0.765417	Others
TAF1C	0.0607252	0.315866	Others
NAGPA	0.00122666	0.984972	Others
COTL1	0.0907279	0.478778	Others
USP10	-0.0514412	0.502848	Others
TSC2	-0.0143797	0.784281	Others
ZNF500	0.155798	0.102373	Others
NME4	-0.392415	0.0356809	Others
ABCC1	-0.0530117	0.34351	Others
LMF1	0.0821636	0.330533	Others
NARFL	-0.00460092	0.957667	Others
MTHFSD	0.0643625	0.489916	Others
CLCN7	0.0122313	0.873017	Others
HAGHL	0.194462	0.205981	Others
FAM173A	0.198856	0.0669296	Others
SLC7A5	-0.436972	0.218424	Others
FBXO31	0.00405085	0.965604	Others
STUB1	0.0702107	0.443102	Others
RHBDL1	0.215981	0.165378	Others
NUBP1	0.00674277	0.92443	Others
UBE2I	-0.0433464	0.491078	Others
CRYM	0.173802	0.587507	Others
EEF2K	-0.0154712	0.882342	Others
CAPN15	0.0413582	0.657374	Others
PIEZO1	-0.110823	0.49283	Others
GSPT1	-0.15709	0.15197	Others
ZNF174	-0.0747414	0.458181	Others
CLUAP1	-0.0784943	0.361943	Others
UBFD1	0.109754	0.0948218	Others
EARS2	0.0553144	0.535599	Others
ELOB	0.0419992	0.475925	Others
GGA2	-0.0260501	0.749953	Others
CPPED1	0.1112	0.500935	Others
USP31	-0.174463	0.0293192	Others
HMOX2	-0.0419044	0.640998	Others
DNAJA3	0.0569512	0.547075	Others
BFAR	0.0339615	0.64796	Others
RRN3P2	-0.00933407	0.934216	Others
RBL2	-0.0691234	0.333849	Others
XYLT1	-0.128454	0.35425	Others
PYCARD	-0.0656774	0.649181	Others
RPGRIP1L	-0.0190706	0.873177	Others
MAZ	-0.000506904	0.993201	Others
STX4	0.065407	0.328678	Others
CDIPT	0.0630609	0.518361	Others
BCKDK	0.0419458	0.724407	Others
KAT8	-0.000768447	0.988616	Others
NOMO1	-0.0389994	0.664673	Others
IL21R	0.219134	0.237555	Others
SYT17	0.398298	0.123467	Others
CCP110	-0.117043	0.11954	Others
C16orf62	-0.0486006	0.426352	Others
RNF40	-0.0464417	0.472502	Others
KNOP1	-0.0508088	0.59475	Others
AAGAB	-0.181464	0.0487959	Others
LACTB	-0.14585	0.139163	Others
CSK	0.0555602	0.535423	Others
HERC1	0.00715557	0.942197	Others
TRIP4	0.0327329	0.553136	Others
MTFMT	0.0804618	0.29344	Others
RAB11A	-0.156622	0.045629	Others
CTSH	0.287125	0.0422256	Others
CD276	0.526175	0.0233969	Others
RPAP1	-0.00177873	0.975845	Others
HOMER2	-0.133998	0.635275	Others
EHD4	-0.214421	0.0894192	Others
TMEM87A	-0.0672801	0.373948	Others
ZNF106	-0.0727274	0.302608	Others
CEP152	-0.0280336	0.795827	Others
DTWD1	0.0773293	0.37072	Others
GABPB1	-0.187952	0.186027	Others
BMF	0.0424883	0.751045	Others
DNAJC17	0.0718474	0.219786	Others
EIF3J	0.0055212	0.946891	Others
SPG11	0.0298338	0.552991	Others
VPS18	-0.189146	0.0714233	Others
SLC30A4	0.26998	0.118875	Others
BLOC1S6	-0.0775964	0.39418	Others
MYEF2	0.266919	0.464094	Others
SGK3	0.0537249	0.547429	Others
CSPP1	-0.0443864	0.411011	Others
ZDHHC2	0.0158871	0.836455	Others
BRF2	-0.2422	0.0630285	Others
TRIM35	-0.173989	0.150244	Others
ZFAND1	0.0534689	0.295518	Others
FZD3	-0.217155	0.191051	Others
INTS9	-0.0437155	0.561345	Others
RIPK2	-0.16091	0.172548	Others
NBN	0.0136446	0.827789	Others
CPQ	0.20456	0.0415716	Others
DECR1	0.00919324	0.919778	Others
IMPAD1	-0.099083	0.302933	Others
UBE2W	-0.0554059	0.414159	Others
POP1	-0.00118671	0.992322	Others
NIPAL2	-0.0562032	0.786847	Others
IKBKB	-0.0423606	0.598943	Others
STK3	-0.125351	0.537878	Others
GDAP1	0.139412	0.0928189	Others
RAB2A	-0.128101	0.125338	Others
EIF3E	0.0525066	0.413955	Others
EMC2	0.0855134	0.194915	Others
NDRG1	-0.0962329	0.510786	Others
ZC2HC1A	0.442509	0.0513678	Others
IL7	0.186655	0.307123	Others
ARMC1	0.0122302	0.858707	Others
TRPS1	0.311109	0.416202	Others
SPAG1	-0.152656	0.310883	Others
CHRAC1	-0.2758	0.00958967	Others
SNX16	0.0461808	0.590093	Others
UBR5	0.0440921	0.561997	Others
GSDMD	0.185798	0.0642657	Others
TSTA3	0.169284	0.0699382	Others
PYCR3	0.132259	0.34901	Others
EEF1D	0.0704693	0.209506	Others
SQLE	-0.213862	0.107771	Others
INTS10	-0.114838	0.178518	Others
ERI1	0.0347947	0.700852	Others
SLC39A14	-0.162115	0.150609	Others
MTMR9	-0.039066	0.599759	Others
LEPROTL1	-0.211096	0.0813386	Others
DCTN6	-0.121122	0.333871	Others
R3HCC1	0.0139205	0.847258	Others
GSR	-0.0978585	0.059423	Others
TNFRSF10A	0.0527814	0.55197	Others
UBXN8	-0.0279912	0.752941	Others
PPP2CB	0.071618	0.43032	Others
ERICH1	-0.0608658	0.227089	Others
KLHDC4	0.121396	0.152759	Others
MCM4	-0.000102706	0.999194	Others
KCTD9	-0.105547	0.190474	Others
ASAH1	-0.0245815	0.711448	Others
BNIP3L	-0.163913	0.0900957	Others
MAN2B1	-0.153214	0.022333	Others
KCNN4	0.234556	0.0360853	Others
NUCB1	0.0381071	0.687745	Others
GYS1	-0.142829	0.253556	Others
MAP4K1	-0.036532	0.63691	Others
ECH1	0.0682665	0.52871	Others
HNRNPL	-0.0277617	0.697483	Others
NFKBIB	-0.124466	0.267132	Others
SARS2	0.0783761	0.422574	Others
SNRNP70	0.161222	0.0577919	Others
CLPTM1	0.0726967	0.0905086	Others
RELB	-0.103934	0.422472	Others
CLASRP	0.0702492	0.242573	Others
LIN7B	0.170146	0.144374	Others
PPP1R37	0.185014	0.0148992	Others
FCGRT	0.0334775	0.785305	Others
PIH1D1	-0.0476022	0.526037	Others
ARHGEF18	0.0251656	0.799	Others
PPP1R13L	0.165919	0.294028	Others
ERCC2	-0.0557642	0.517574	Others
DOT1L	0.0147226	0.838719	Others
PLEKHJ1	0.0660089	0.633219	Others
RNASEH2A	0.0442015	0.784259	Others
CD37	-0.0391117	0.582504	Others
SF3A2	0.0136229	0.842174	Others
LYL1	0.0883593	0.504292	Others
OAZ1	0.112853	0.428019	Others
TRMT1	0.0219803	0.728916	Others
STX10	0.0763693	0.465444	Others
FCER2	0.233345	0.11842	Others
DMPK	0.0254804	0.719798	Others
TBC1D17	-0.0117645	0.866569	Others
CCDC130	0.0936165	0.093126	Others
PTOV1	-0.0435368	0.534525	Others
AES	0.0494046	0.394004	Others
SGTA	-0.177764	0.182138	Others
LILRB1	-0.0338805	0.85726	Others
MED25	-0.00354323	0.958797	Others
SNAPC2	-0.0478532	0.587424	Others
C19orf53	-0.0340075	0.534179	Others
TIMM44	-0.0536389	0.510295	Others
CCDC61	0.0870702	0.498602	Others
IL27RA	-0.138799	0.275792	Others
VRK3	0.0047998	0.948181	Others
FAM32A	-0.14749	0.134913	Others
PPP6R1	-0.0424326	0.450097	Others
C19orf44	0.0311869	0.670246	Others
MED26	-0.0242231	0.827253	Others
RASAL3	-0.0431419	0.567786	Others
AKAP8	-0.0790636	0.242258	Others
ILVBL	0.0298455	0.6051	Others
ZNF419	0.0754201	0.310302	Others
POP4	-0.0368434	0.614326	Others
CCNE1	-0.199302	0.166846	Others
URI1	0.0227517	0.734198	Others
PDCD5	0.0981766	0.22933	Others
ANKRD27	-0.0550733	0.273673	Others
RPS16	0.0441502	0.496298	Others
TIMM50	-0.000702708	0.989525	Others
FBL	-0.0100864	0.847671	Others
DYRK1B	-0.293256	0.0818278	Others
CNTD2	0.0333586	0.798196	Others
GPI	0.0417883	0.594422	Others
AKT2	-0.037061	0.60788	Others
PLD3	0.0415162	0.740374	Others
PRX	0.0520849	0.711697	Others
PIAS4	0.0822837	0.380096	Others
NUMBL	-0.108796	0.453472	Others
CCDC94	-0.166898	0.0625629	Others
TBCB	0.0631008	0.38326	Others
POLR2I	-0.0130694	0.845943	Others
CLIP3	-0.0767559	0.652779	Others
SLC1A5	-0.154143	0.220746	Others
PRKD2	-0.00329333	0.961016	Others
CACTIN	0.136115	0.0126326	Others
CCDC9	0.0456557	0.680955	Others
HNRNPUL1	-0.0762735	0.283143	Others
FZR1	0.106367	0.333568	Others
BBC3	0.00705801	0.960648	Others
TGFB1	-0.131125	0.211516	Others
DMAC2	-0.00672023	0.913574	Others
PLIN3	-0.0599387	0.417264	Others
MRPL4	0.0242456	0.639277	Others
CD79A	-0.2028	0.0852984	Others
RPS19	-0.0716098	0.271242	Others
NOP53	0.064422	0.396643	Others
ETFB	0.0602556	0.530772	Others
BABAM1	0.0296889	0.645557	Others
TYK2	0.0690326	0.238803	Others
CDC37	0.106179	0.0675919	Others
NAPA	0.0119895	0.891957	Others
RABAC1	0.0953881	0.266473	Others
ATP1A3	0.268323	0.217051	Others
PTPRS	0.172559	0.663145	Others
MEGF8	-0.0681943	0.363785	Others
KDELR1	0.0385497	0.589441	Others
CYTH2	0.00263709	0.974539	Others
GRWD1	-0.189865	0.0977623	Others
CARD8	-0.17683	0.193619	Others
LIG1	-0.0146611	0.868714	Others
ZNF175	0.141426	0.477288	Others
RAB3D	-0.156367	0.286679	Others
DBP	0.0926462	0.60831	Others
TMEM205	-0.0480667	0.688605	Others
CAPS	0.0990316	0.371072	Others
PLPPR2	0.262063	0.0119517	Others
BCAT2	-0.0299197	0.764616	Others
MIER2	-0.0916213	0.628632	Others
PPP2R1A	0.0252404	0.722971	Others
TNPO2	0.0171887	0.7259	Others
WDR83OS	0.0148927	0.786057	Others
GCDH	0.0342048	0.706389	Others
DNASE2	-0.0542594	0.685837	Others
LENG1	-0.0704857	0.413649	Others
PRPF31	0.0508884	0.307892	Others
TFPT	-0.0283355	0.62036	Others
JAK3	-0.0622804	0.533975	Others
RPL18A	-0.0218416	0.765227	Others
ARRDC2	-0.131826	0.146229	Others
ISYNA1	-0.0954496	0.380113	Others
ELL	-0.092679	0.425375	Others
CRTC1	0.0928804	0.518522	Others
COPE	0.0103875	0.869948	Others
DDX49	-0.00132207	0.980527	Others
ARMC6	-0.0681556	0.650862	Others
TMEM147	0.0392917	0.734721	Others
USF2	0.0295956	0.541665	Others
LSR	0.0591187	0.739113	Others
KXD1	0.0300861	0.439286	Others
FKBP8	0.0827116	0.146156	Others
SUGP1	0.00279129	0.965282	Others
ZNF14	-0.109601	0.388485	Others
SCN1B	-0.0568927	0.747121	Others
ERF	0.0966351	0.45569	Others
GSK3A	-0.0359753	0.615798	Others
ATP13A1	0.101333	0.127298	Others
ZNF574	-0.243097	0.0723979	Others
SIPA1L3	-0.128747	0.162138	Others
ZNF85	0.080853	0.320244	Others
ETHE1	0.0704286	0.460521	Others
SMG9	-0.00985775	0.875119	Others
AVL9	0.0136322	0.822364	Others
GTPBP10	0.191398	0.0141448	Others
PMPCB	-0.0110192	0.853101	Others
DNAJC2	-0.00482099	0.959295	Others
BET1	0.0594166	0.457804	Others
NAMPT	-0.274004	0.12215	Others
TWISTNB	-0.27745	0.0305301	Others
PIK3CG	-0.275478	0.019149	Others
HBP1	-0.0338265	0.719163	Others
DUS4L	0.0964652	0.181632	Others
SP4	-0.0120942	0.896437	Others
WDR91	0.119246	0.219575	Others
CBLL1	-0.108356	0.270276	Others
MTPN	-0.158717	0.056773	Others
MPP6	-0.149459	0.155568	Others
DFNA5	0.54735	0.0985639	Others
ZC3HAV1	-0.00635812	0.953026	Others
TTC26	0.126289	0.260814	Others
OGDH	-0.00393273	0.967061	Others
[truncated: 9,235 more rows]

## Sheet: Fig3C
time	GeneID	Expression(Log2CPM)
Baseline	EZH2	3.88526
Baseline	EZH2	3.88265
Baseline	EZH2	5.22442
Baseline	EZH2	4.76739
Baseline	EZH2	4.3424
Baseline	EZH2	4.74571
Baseline	EZH2	3.40253
Baseline	EZH2	4.38954
Baseline	EZH2	4.3323
Baseline	EZH2	3.04464
Baseline	EZH2	2.893
Baseline	EZH2	4.11534
Baseline	EZH2	3.98294
Baseline	EZH2	5.27537
Baseline	EZH2	5.0754
Baseline	EZH2	4.97209
Baseline	EZH2	3.68469
Baseline	EZH2	4.34962
Baseline	EZH2	5.53436
Baseline	EZH2	3.69827
Baseline	EZH2	3.91958
Baseline	EZH2	3.91235
Baseline	EZH2	2.68858
Baseline	EZH2	4.92736
Baseline	EZH2	4.4589
Baseline	EZH2	5.06832
Baseline	EZH2	3.83477
Baseline	EZH2	3.84639
Baseline	EZH2	4.37109
Baseline	EZH2	4.17723
Baseline	EZH2	5.33998
Baseline	EZH2	3.54504
Baseline	EZH2	4.67327
Baseline	EZH2	4.64963
Baseline	EZH2	5.41711
Baseline	EZH2	4.97927
Baseline	EZH2	5.07398
Baseline	EZH2	4.2125
Baseline	EZH2	3.9856
Baseline	EZH2	5.41314
Baseline	EZH2	4.68241
Baseline	EZH2	4.1588
Baseline	EZH2	5.52477
Baseline	EZH2	4.71592
Progression	EZH2	4.76364
Progression	EZH2	4.97642
Progression	EZH2	5.30169
Progression	EZH2	6.59438
Progression	EZH2	5.77665
Progression	EZH2	5.62889
Progression	EZH2	5.7403
Progression	EZH2	5.30055
Progression	EZH2	6.16279
Progression	EZH2	5.14444
Progression	EZH2	5.42577
Progression	EZH2	6.09957
Progression	EZH2	4.50337
Progression	EZH2	6.35349
Progression	EZH2	6.82991
Progression	EZH2	5.89859
Progression	EZH2	5.908
Progression	EZH2	5.58357
Progression	EZH2	6.63021
Progression	EZH2	5.23888
Progression	EZH2	5.39352
Progression	EZH2	6.90568
Progression	EZH2	5.11983
Progression	EZH2	6.25174
Progression	EZH2	4.80983
Progression	EZH2	5.37236
Progression	EZH2	3.89179
Progression	EZH2	5.03144
Progression	EZH2	4.37628
Progression	EZH2	6.38245
Progression	EZH2	5.91537
Progression	EZH2	5.21077
Progression	EZH2	7.28867
Progression	EZH2	4.74487
Progression	EZH2	6.61754
Progression	EZH2	5.79593
Progression	EZH2	5.66123
Progression	EZH2	5.50263
Progression	EZH2	6.29678
Progression	EZH2	5.13
Progression	EZH2	4.13279
Progression	EZH2	5.87042
Progression	EZH2	5.37573
Progression	EZH2	6.41239
Baseline	MAPK10	2.5807
Baseline	MAPK10	4.18858
Baseline	MAPK10	2.00899
Baseline	MAPK10	3.44098
Baseline	MAPK10	2.98001
Baseline	MAPK10	4.44482
Baseline	MAPK10	2.97554
Baseline	MAPK10	3.83596
Baseline	MAPK10	3.42094
Baseline	MAPK10	2.46134
Baseline	MAPK10	3.28599
Baseline	MAPK10	4.45964
Baseline	MAPK10	4.07802
Baseline	MAPK10	4.03409
Baseline	MAPK10	3.33212
Baseline	MAPK10	3.56213
Baseline	MAPK10	4.18922
Baseline	MAPK10	4.64339
Baseline	MAPK10	3.44346
Baseline	MAPK10	3.60744
Baseline	MAPK10	3.74715
Baseline	MAPK10	3.16228
Baseline	MAPK10	2.53297
Baseline	MAPK10	4.51724
Baseline	MAPK10	4.51162
Baseline	MAPK10	2.88914
Baseline	MAPK10	3.29256
Baseline	MAPK10	3.56339
Baseline	MAPK10	5.2708
Baseline	MAPK10	3.64271
Baseline	MAPK10	3.32485
Baseline	MAPK10	3.93041
Baseline	MAPK10	3.69798
Baseline	MAPK10	3.92685
Baseline	MAPK10	3.00318
Baseline	MAPK10	4.20701
Baseline	MAPK10	3.62917
Baseline	MAPK10	4.19816
Baseline	MAPK10	3.58824
Baseline	MAPK10	3.29733
Baseline	MAPK10	2.4418
Baseline	MAPK10	2.44515
Baseline	MAPK10	3.3827
Baseline	MAPK10	2.88419
Progression	MAPK10	0.33545
Progression	MAPK10	-0.360706
Progression	MAPK10	1.35328
Progression	MAPK10	-0.277318
Progression	MAPK10	-2.83226
Progression	MAPK10	0.432302
Progression	MAPK10	-0.376005
Progression	MAPK10	-0.053161
Progression	MAPK10	-2.14294
Progression	MAPK10	-2.52199
Progression	MAPK10	-5.68472
Progression	MAPK10	-1.74885
Progression	MAPK10	0.491577
Progression	MAPK10	-6.02994
Progression	MAPK10	0.180334
Progression	MAPK10	-0.317343
Progression	MAPK10	-0.149302
Progression	MAPK10	-0.258928
Progression	MAPK10	-0.0776314
Progression	MAPK10	-1.21445
Progression	MAPK10	0.113319
Progression	MAPK10	-1.14748
Progression	MAPK10	-3.17414
Progression	MAPK10	-3.64883
Progression	MAPK10	0.0735327
Progression	MAPK10	0.062507
Progression	MAPK10	0.701755
Progression	MAPK10	-4.34143
Progression	MAPK10	-3.09495
Progression	MAPK10	-3.00771
Progression	MAPK10	0.748588
Progression	MAPK10	-0.130646
Progression	MAPK10	-1.92354
Progression	MAPK10	0.221311
Progression	MAPK10	-3.68814
Progression	MAPK10	-4.26791
Progression	MAPK10	-1.53844
Progression	MAPK10	1.01427
Progression	MAPK10	-2.82476
Progression	MAPK10	0.209661
Progression	MAPK10	0.195269
Progression	MAPK10	-0.692358
Progression	MAPK10	-6.01067
Progression	MAPK10	-1.96699
Baseline	IRF1	6.37478
Baseline	IRF1	5.59156
Baseline	IRF1	7.47406
Baseline	IRF1	7.50106
Baseline	IRF1	6.3268
Baseline	IRF1	6.68931
Baseline	IRF1	5.10572
Baseline	IRF1	8.24432
Baseline	IRF1	5.35519
Baseline	IRF1	7.25202
Baseline	IRF1	5.97029
Baseline	IRF1	7.08701
Baseline	IRF1	6.1075
Baseline	IRF1	8.04642
Baseline	IRF1	6.25807
Baseline	IRF1	6.9932
Baseline	IRF1	6.35231
Baseline	IRF1	5.81212
Baseline	IRF1	6.64054
Baseline	IRF1	8.02743
Baseline	IRF1	7.39858
Baseline	IRF1	6.06848
Baseline	IRF1	6.37626
Baseline	IRF1	5.04102
Baseline	IRF1	5.2987
Baseline	IRF1	6.38631
Baseline	IRF1	6.41125
Baseline	IRF1	6.5872
Baseline	IRF1	4.18144
Baseline	IRF1	5.9486
Baseline	IRF1	7.03611
Baseline	IRF1	5.29278
Baseline	IRF1	6.83881
Baseline	IRF1	6.27559
Baseline	IRF1	8.11008
Baseline	IRF1	6.01862
Baseline	IRF1	4.48584
Baseline	IRF1	6.91303
Baseline	IRF1	5.49351
Baseline	IRF1	5.88693
Baseline	IRF1	5.28378
Baseline	IRF1	4.48766
Baseline	IRF1	6.45353
Baseline	IRF1	6.3044
Progression	IRF1	6.93502
Progression	IRF1	7.29278
Progression	IRF1	6.99355
Progression	IRF1	9.36561
Progression	IRF1	8.48684
Progression	IRF1	8.44911
Progression	IRF1	8.55468
Progression	IRF1	7.71442
Progression	IRF1	7.64379
Progression	IRF1	8.81001
Progression	IRF1	7.87931
Progression	IRF1	9.2496
Progression	IRF1	9.20454
Progression	IRF1	8.44712
Progression	IRF1	7.33855
Progression	IRF1	8.71404
Progression	IRF1	8.24672
Progression	IRF1	6.98008
Progression	IRF1	8.6237
Progression	IRF1	8.01279
Progression	IRF1	7.74434
Progression	IRF1	9.39719
Progression	IRF1	7.80509
Progression	IRF1	7.10556
Progression	IRF1	7.71872
Progression	IRF1	9.12655
Progression	IRF1	7.94618
Progression	IRF1	8.11279
Progression	IRF1	5.84398
Progression	IRF1	9.54999
Progression	IRF1	6.9538
Progression	IRF1	7.71737
Progression	IRF1	8.35962
Progression	IRF1	9.27344
Progression	IRF1	8.97445
Progression	IRF1	8.7366
Progression	IRF1	6.00907
Progression	IRF1	7.29252
Progression	IRF1	7.08825
Progression	IRF1	8.92826
Progression	IRF1	6.91927
Progression	IRF1	7.28052
Progression	IRF1	7.9487
Progression	IRF1	7.99071
Baseline	BCL2L12	4.94443
Baseline	BCL2L12	5.23017
Baseline	BCL2L12	3.77453
Baseline	BCL2L12	5.07015
Baseline	BCL2L12	4.47078
Baseline	BCL2L12	4.78514
Baseline	BCL2L12	5.19629
Baseline	BCL2L12	4.33008
Baseline	BCL2L12	4.96493
Baseline	BCL2L12	4.16447
Baseline	BCL2L12	4.90214
Baseline	BCL2L12	4.29591
Baseline	BCL2L12	5.03552
Baseline	BCL2L12	3.89441
Baseline	BCL2L12	4.32291
Baseline	BCL2L12	3.94347
Baseline	BCL2L12	4.3448
Baseline	BCL2L12	3.58599
Baseline	BCL2L12	4.81114
Baseline	BCL2L12	4.60135
Baseline	BCL2L12	4.10499
Baseline	BCL2L12	4.83377
Baseline	BCL2L12	4.86798
Baseline	BCL2L12	4.51432
Baseline	BCL2L12	4.09434
Baseline	BCL2L12	3.57896
Baseline	BCL2L12	4.87753
Baseline	BCL2L12	4.91125
Baseline	BCL2L12	4.27938
Baseline	BCL2L12	4.41661
Baseline	BCL2L12	4.26652
Baseline	BCL2L12	4.37306
Baseline	BCL2L12	3.99407
Baseline	BCL2L12	4.01249
Baseline	BCL2L12	4.50187
Baseline	BCL2L12	5.27702
Baseline	BCL2L12	5.27647
Baseline	BCL2L12	4.41832
Baseline	BCL2L12	4.38625
Baseline	BCL2L12	4.16143
Baseline	BCL2L12	4.25853
Baseline	BCL2L12	4.79928
Baseline	BCL2L12	3.97925
Baseline	BCL2L12	4.06209
Progression	BCL2L12	1.61361
Progression	BCL2L12	1.93158
Progression	BCL2L12	2.51734
Progression	BCL2L12	2.32701
Progression	BCL2L12	1.27924
Progression	BCL2L12	2.84599
Progression	BCL2L12	1.46245
Progression	BCL2L12	1.96638
Progression	BCL2L12	1.89519
Progression	BCL2L12	1.30895
Progression	BCL2L12	1.81513
Progression	BCL2L12	2.14516
Progression	BCL2L12	2.27585
Progression	BCL2L12	1.37093
Progression	BCL2L12	2.06197
Progression	BCL2L12	2.11716
Progression	BCL2L12	2.23015
Progression	BCL2L12	1.9287
Progression	BCL2L12	2.043
Progression	BCL2L12	2.09506
Progression	BCL2L12	2.08133
Progression	BCL2L12	0.928872
Progression	BCL2L12	1.95515
Progression	BCL2L12	1.90576
Progression	BCL2L12	2.24544
Progression	BCL2L12	2.70713
Progression	BCL2L12	2.72061
Progression	BCL2L12	2.28793
Progression	BCL2L12	2.25477
Progression	BCL2L12	2.01148
Progression	BCL2L12	2.58609
Progression	BCL2L12	2.19128
Progression	BCL2L12	1.86305
Progression	BCL2L12	2.03103
Progression	BCL2L12	1.88676
Progression	BCL2L12	1.18055
Progression	BCL2L12	1.43976
Progression	BCL2L12	1.83988
Progression	BCL2L12	1.88843
Progression	BCL2L12	2.60737
Progression	BCL2L12	1.80217
Progression	BCL2L12	2.10538
Progression	BCL2L12	0.757515
Progression	BCL2L12	2.35917
Baseline	SRSF1	8.10034
Baseline	SRSF1	6.84909
Baseline	SRSF1	8.40602
Baseline	SRSF1	7.42469
Baseline	SRSF1	7.68258
Baseline	SRSF1	7.16415
Baseline	SRSF1	7.79588
Baseline	SRSF1	7.03443
Baseline	SRSF1	7.40188
Baseline	SRSF1	7.1044
Baseline	SRSF1	8.36539
Baseline	SRSF1	6.61893
Baseline	SRSF1	7.82401
Baseline	SRSF1	6.87252
Baseline	SRSF1	7.22012
Baseline	SRSF1	6.72604
Baseline	SRSF1	7.29635
Baseline	SRSF1	7.70334
Baseline	SRSF1	6.42796
Baseline	SRSF1	7.10149
Baseline	SRSF1	6.56471
Baseline	SRSF1	6.69964
Baseline	SRSF1	6.86717
Baseline	SRSF1	7.40445
Baseline	SRSF1	7.19283
Baseline	SRSF1	6.73582
Baseline	SRSF1	7.546
Baseline	SRSF1	6.89328
Baseline	SRSF1	7.49617
Baseline	SRSF1	7.30224
Baseline	SRSF1	6.40959
Baseline	SRSF1	6.90698
Baseline	SRSF1	6.89193
Baseline	SRSF1	7.59688
Baseline	SRSF1	6.77203
Baseline	SRSF1	7.18302
Baseline	SRSF1	7.16385
Baseline	SRSF1	7.17987
Baseline	SRSF1	7.03694
Baseline	SRSF1	6.79408
Baseline	SRSF1	6.86875
Baseline	SRSF1	6.83187
Baseline	SRSF1	7.17902
Baseline	SRSF1	6.98265
Progression	SRSF1	7.27743
Progression	SRSF1	7.37102
Progression	SRSF1	7.70684
Progression	SRSF1	7.72283
Progression	SRSF1	7.87842
Progression	SRSF1	7.05468
Progression	SRSF1	7.99113
Progression	SRSF1	7.94325
Progression	SRSF1	8.55456
Progression	SRSF1	7.91079
Progression	SRSF1	8.44352
Progression	SRSF1	7.37889
Progression	SRSF1	6.9745
Progression	SRSF1	7.65206
Progression	SRSF1	7.43021
Progression	SRSF1	7.08502
Progression	SRSF1	8.09774
Progression	SRSF1	7.47083
Progression	SRSF1	7.39867
Progression	SRSF1	7.87944
Progression	SRSF1	7.92957
Progression	SRSF1	7.76918
Progression	SRSF1	7.56021
Progression	SRSF1	7.79443
Progression	SRSF1	7.22741
Progression	SRSF1	6.99498
Progression	SRSF1	7.09136
Progression	SRSF1	8.19765
Progression	SRSF1	7.45313
Progression	SRSF1	6.91646
Progression	SRSF1	7.86717
Progression	SRSF1	7.01678
Progression	SRSF1	7.49894
Progression	SRSF1	7.29641
Progression	SRSF1	7.62606
Progression	SRSF1	7.21002
Progression	SRSF1	7.73685
Progression	SRSF1	7.6227
Progression	SRSF1	6.91269
Progression	SRSF1	7.25737
Progression	SRSF1	6.94292
Progression	SRSF1	7.88164
Progression	SRSF1	7.7572
Progression	SRSF1	7.55415
Baseline	MCL1	9.62798
Baseline	MCL1	10.1917
Baseline	MCL1	11.1535
Baseline	MCL1	10.877
Baseline	MCL1	9.84435
Baseline	MCL1	10.3292
Baseline	MCL1	9.85763
Baseline	MCL1	10.2715
Baseline	MCL1	9.8087
Baseline	MCL1	10.1024
Baseline	MCL1	9.54285
Baseline	MCL1	9.73494
Baseline	MCL1	10.5155
Baseline	MCL1	10.8588
Baseline	MCL1	10.9287
Baseline	MCL1	9.95824
Baseline	MCL1	10.1651
Baseline	MCL1	9.83408
Baseline	MCL1	10.6396
Baseline	MCL1	10.3972
Baseline	MCL1	10.4752
Baseline	MCL1	9.65085
Baseline	MCL1	9.88737
Baseline	MCL1	9.68658
Baseline	MCL1	10.3316
Baseline	MCL1	10.2287
Baseline	MCL1	10.5036
Baseline	MCL1	9.34808
Baseline	MCL1	9.94643
Baseline	MCL1	10.6674
Baseline	MCL1	10.2375
Baseline	MCL1	10.0056
Baseline	MCL1	10.4314
Baseline	MCL1	10.2971
Baseline	MCL1	11.0405
Baseline	MCL1	9.79166
Baseline	MCL1	9.35644
Baseline	MCL1	10.3347
Baseline	MCL1	10.5201
Baseline	MCL1	10.1786
Baseline	MCL1	9.71437
Baseline	MCL1	9.41379
Baseline	MCL1	9.62378
Baseline	MCL1	9.50918
Progression	MCL1	10.3108
Progression	MCL1	10.5146
Progression	MCL1	11.0862
Progression	MCL1	11.3448
Progression	MCL1	10.7686
Progression	MCL1	11.5722
Progression	MCL1	10.6013
Progression	MCL1	10.4429
Progression	MCL1	11.2606
Progression	MCL1	10.9901
Progression	MCL1	10.9366
Progression	MCL1	10.5449
Progression	MCL1	10.3995
Progression	MCL1	10.7837
Progression	MCL1	10.6274
Progression	MCL1	10.8297
Progression	MCL1	11.5738
Progression	MCL1	10.7527
Progression	MCL1	11.0258
Progression	MCL1	10.5634
Progression	MCL1	11.0474
Progression	MCL1	11.5041
Progression	MCL1	11.8719
Progression	MCL1	10.0253
Progression	MCL1	10.6082
Progression	MCL1	10.9077
Progression	MCL1	10.4074
Progression	MCL1	12.0868
Progression	MCL1	10.1047
Progression	MCL1	11.021
Progression	MCL1	9.58623
Progression	MCL1	10.4887
Progression	MCL1	11.0518
Progression	MCL1	10.419
Progression	MCL1	12.2159
Progression	MCL1	10.4008
Progression	MCL1	10.3673
Progression	MCL1	10.5506
Progression	MCL1	10.9175
Progression	MCL1	10.9088
Progression	MCL1	9.99403
Progression	MCL1	10.4653
Progression	MCL1	10.5716
Progression	MCL1	10.6971
Baseline	CXCR5	5.58777
Baseline	CXCR5	3.81499
Baseline	CXCR5	6.25833
Baseline	CXCR5	5.15221
Baseline	CXCR5	5.38791
Baseline	CXCR5	5.00033
Baseline	CXCR5	3.38378
Baseline	CXCR5	5.50205
Baseline	CXCR5	4.37856
Baseline	CXCR5	6.26834
Baseline	CXCR5	4.07697
Baseline	CXCR5	5.11171
Baseline	CXCR5	3.27096
Baseline	CXCR5	5.0957
Baseline	CXCR5	5.15023
Baseline	CXCR5	5.24539
Baseline	CXCR5	5.40929
Baseline	CXCR5	4.44062
Baseline	CXCR5	4.55163
Baseline	CXCR5	3.92136
Baseline	CXCR5	4.59101
Baseline	CXCR5	4.77307
Baseline	CXCR5	4.05066
Baseline	CXCR5	3.42019
Baseline	CXCR5	4.2287
Baseline	CXCR5	5.34095
Baseline	CXCR5	4.67839
Baseline	CXCR5	4.3874
Baseline	CXCR5	3.72499
Baseline	CXCR5	5.42599
Baseline	CXCR5	5.06352
Baseline	CXCR5	4.1461
Baseline	CXCR5	4.59737
Baseline	CXCR5	4.99927
Baseline	CXCR5	5.29014
Baseline	CXCR5	4.17047
Baseline	CXCR5	4.07186
Baseline	CXCR5	3.6841
Baseline	CXCR5	4.28425
Baseline	CXCR5	4.64854
Baseline	CXCR5	4.26753
Baseline	CXCR5	3.15184
Baseline	CXCR5	3.40712
Baseline	CXCR5	4.82428
Progression	CXCR5	6.97914
Progression	CXCR5	7.17806
Progression	CXCR5	7.75845
Progression	CXCR5	8.73338
Progression	CXCR5	8.29324
Progression	CXCR5	8.82302
Progression	CXCR5	6.81432
Progression	CXCR5	8.66027
Progression	CXCR5	8.09847
Progression	CXCR5	8.51677
Progression	CXCR5	8.9557
Progression	CXCR5	9.55801
Progression	CXCR5	8.30017
Progression	CXCR5	8.32946
Progression	CXCR5	8.76895
Progression	CXCR5	8.91819
Progression	CXCR5	8.29315
Progression	CXCR5	7.76423
Progression	CXCR5	8.44675
Progression	CXCR5	7.21839
Progression	CXCR5	8.27717
Progression	CXCR5	8.03837
Progression	CXCR5	8.11843
Progression	CXCR5	6.82589
Progression	CXCR5	7.16008
Progression	CXCR5	8.25002
Progression	CXCR5	7.81347
Progression	CXCR5	9.24459
Progression	CXCR5	7.12704
Progression	CXCR5	9.2076
Progression	CXCR5	7.35958
Progression	CXCR5	7.30544
Progression	CXCR5	8.69307
Progression	CXCR5	8.79713
Progression	CXCR5	6.07507
Progression	CXCR5	7.69245
Progression	CXCR5	7.43414
Progression	CXCR5	6.6161
Progression	CXCR5	7.57719
Progression	CXCR5	8.89581
Progression	CXCR5	5.6068
Progression	CXCR5	6.06904
Progression	CXCR5	7.33986
Progression	CXCR5	8.07442
Baseline	SRSF2	7.94101
Baseline	SRSF2	7.40275
Baseline	SRSF2	8.78809
Baseline	SRSF2	8.44728
Baseline	SRSF2	8.14786
Baseline	SRSF2	7.97843
Baseline	SRSF2	8.16259
Baseline	SRSF2	8.05859
Baseline	SRSF2	7.63961
Baseline	SRSF2	7.85994
Baseline	SRSF2	8.60775
Baseline	SRSF2	7.51703
Baseline	SRSF2	8.82818
Baseline	SRSF2	7.59926
Baseline	SRSF2	8.08338
Baseline	SRSF2	7.60858
Baseline	SRSF2	7.98404
Baseline	SRSF2	7.8712
Baseline	SRSF2	7.98364
Baseline	SRSF2	7.52678
Baseline	SRSF2	7.27905
Baseline	SRSF2	7.24828
Baseline	SRSF2	7.23984
Baseline	SRSF2	7.57158
Baseline	SRSF2	7.61662
Baseline	SRSF2	7.48161
Baseline	SRSF2	8.55417
Baseline	SRSF2	7.32825
Baseline	SRSF2	7.78909
Baseline	SRSF2	7.93388
Baseline	SRSF2	7.77084
Baseline	SRSF2	7.1746
Baseline	SRSF2	8.05001
Baseline	SRSF2	8.12517
Baseline	SRSF2	7.84988
Baseline	SRSF2	8.02573
Baseline	SRSF2	7.37511
Baseline	SRSF2	8.22161
Baseline	SRSF2	7.50328
Baseline	SRSF2	7.19072
Baseline	SRSF2	7.257
Baseline	SRSF2	7.29705
Baseline	SRSF2	7.58119
Baseline	SRSF2	7.62252
Progression	SRSF2	8.29532
Progression	SRSF2	8.04501
Progression	SRSF2	8.66815
Progression	SRSF2	9.31943
Progression	SRSF2	9.14046
Progression	SRSF2	8.43977
Progression	SRSF2	8.19211
Progression	SRSF2	9.00049
Progression	SRSF2	8.35866
Progression	SRSF2	8.52204
Progression	SRSF2	9.1499
Progression	SRSF2	8.72938
Progression	SRSF2	8.28211
Progression	SRSF2	8.47419
Progression	SRSF2	8.46618
Progression	SRSF2	8.64337
Progression	SRSF2	8.87339
Progression	SRSF2	8.30664
Progression	SRSF2	8.8496
Progression	SRSF2	8.43409
Progression	SRSF2	8.6573
Progression	SRSF2	8.37105
Progression	SRSF2	8.21902
Progression	SRSF2	8.39891
Progression	SRSF2	7.92497
Progression	SRSF2	7.7847
Progression	SRSF2	8.04282
Progression	SRSF2	8.84577
Progression	SRSF2	7.93626
Progression	SRSF2	8.42684
Progression	SRSF2	8.26634
Progression	SRSF2	7.6446
Progression	SRSF2	8.9409
Progression	SRSF2	8.13213
Progression	SRSF2	8.81792
Progression	SRSF2	8.21867
Progression	SRSF2	7.88135
Progression	SRSF2	8.68088
Progression	SRSF2	8.71801
Progression	SRSF2	7.70646
Progression	SRSF2	7.7288
Progression	SRSF2	8.36727
Progression	SRSF2	8.53291
Progression	SRSF2	8.64235
Baseline	IL24	6.82524
Baseline	IL24	5.95097
Baseline	IL24	3.17668
Baseline	IL24	5.92342
Baseline	IL24	5.99016
Baseline	IL24	6.49428
Baseline	IL24	7.80751
Baseline	IL24	5.8179
Baseline	IL24	7.20387
Baseline	IL24	5.34644
Baseline	IL24	6.89775
Baseline	IL24	5.73032
Baseline	IL24	6.9018
Baseline	IL24	4.80988
Baseline	IL24	6.33391
Baseline	IL24	5.17262
Baseline	IL24	6.18487
Baseline	IL24	5.48872
Baseline	IL24	4.86158
Baseline	IL24	6.8248
Baseline	IL24	6.96208
Baseline	IL24	7.46191
Baseline	IL24	6.56406
Baseline	IL24	6.40435
Baseline	IL24	6.83852
Baseline	IL24	4.9875
Baseline	IL24	6.60947
Baseline	IL24	6.857
Baseline	IL24	6.44535
Baseline	IL24	7.61162
Baseline	IL24	4.39025
Baseline	IL24	7.14235
Baseline	IL24	5.02148
Baseline	IL24	5.50296
Baseline	IL24	4.98392
Baseline	IL24	6.8444
Baseline	IL24	7.22455
Baseline	IL24	6.06188
Baseline	IL24	6.64815
Baseline	IL24	6.44904
Baseline	IL24	6.92245
Baseline	IL24	7.77122
Baseline	IL24	5.7242
Baseline	IL24	6.20768
Progression	IL24	-0.435068
Progression	IL24	-1.38537
Progression	IL24	-0.190165
Progression	IL24	-2.02734
Progression	IL24	-3.31769
Progression	IL24	-0.989931
Progression	IL24	-3.93672
Progression	IL24	-3.02717
Progression	IL24	-3.36534
Progression	IL24	-6.22243
Progression	IL24	-5.68472
Progression	IL24	-5.65574
Progression	IL24	-0.52307
Progression	IL24	-4.44498
Progression	IL24	-3.20214
Progression	IL24	-2.96644
Progression	IL24	-2.86202
Progression	IL24	-1.59235
Progression	IL24	-2.69654
Progression	IL24	-0.851881
Progression	IL24	-0.047146
Progression	IL24	-5.67104
Progression	IL24	-3.65956
Progression	IL24	-5.97076
Progression	IL24	-1.74276
Progression	IL24	0.0235128
Progression	IL24	0.506939
Progression	IL24	-2.22595
Progression	IL24	-2.56443
Progression	IL24	-4.23011
Progression	IL24	-1.57334
Progression	IL24	-0.235615
Progression	IL24	-5.83043
Progression	IL24	-0.667044
Progression	IL24	-2.10318
Progression	IL24	-4.26791
Progression	IL24	-2.09483
Progression	IL24	-0.88905
Progression	IL24	-6.5252
Progression	IL24	0.448173
Progression	IL24	0.0921759
Progression	IL24	-1.07423
Progression	IL24	-6.01067
Progression	IL24	-2.59502

## Sheet: Fig4A
pathway	NES	numLeadingEdge	trtGroup	cluster
APOPTOSIS	-0.904175	31	Ven-Obi	Apoptosis Pathways
IL2_STAT5_SIGNALING	1.04279	24	Ven-Obi	Inflam Pathways
INFLAMMATORY_RESPONSE	0.734963	38	Ven-Obi	Inflam Pathways
INTERFERON_GAMMA_RESPONSE	0.878496	45	Ven-Obi	Inflam Pathways
MTORC1_SIGNALING	-1.99962	68	Ven-Obi	Canonical Onco Pathways
MYC_TARGETS_V1	-2.14106	94	Ven-Obi	Canonical Onco Pathways
P53_PATHWAY	-1.22198	26	Ven-Obi	Apoptosis Pathways
TNFA_SIGNALING_VIA_NFKB	-0.847186	32	Ven-Obi	Canonical Onco Pathways
APOPTOSIS	-1.42448	43	Clb-Obi	Apoptosis Pathways
IL2_STAT5_SIGNALING	-1.61169	47	Clb-Obi	Inflam Pathways
INFLAMMATORY_RESPONSE	-1.37923	36	Clb-Obi	Inflam Pathways
INTERFERON_GAMMA_RESPONSE	-1.51562	48	Clb-Obi	Inflam Pathways
MTORC1_SIGNALING	-2.35714	70	Clb-Obi	Canonical Onco Pathways
MYC_TARGETS_V1	-2.62975	92	Clb-Obi	Canonical Onco Pathways
P53_PATHWAY	-1.53045	59	Clb-Obi	Apoptosis Pathways
TNFA_SIGNALING_VIA_NFKB	-2.44436	87	Clb-Obi	Canonical Onco Pathways

## Sheet: Fig4B
pathway	padj	NES	size	numLeadingEdge	cat
HALLMARK_ANDROGEN_RESPONSE	0.0067704	1.70111	73	43	Ven-Obi/Clb-Obi
HALLMARK_E2F_TARGETS	0.00390696	1.58281	166	56	Ven-Obi/Clb-Obi
HALLMARK_G2M_CHECKPOINT	1.43409e-05	2.01247	157	61	Ven-Obi/Clb-Obi
HALLMARK_INTERFERON_GAMMA_RESPONSE	0.0104863	1.50373	153	60	Ven-Obi/Clb-Obi
HALLMARK_MTORC1_SIGNALING	0.0254682	1.39233	167	44	Ven-Obi/Clb-Obi
HALLMARK_MYC_TARGETS_V1	0.00390696	1.60637	190	57	Ven-Obi/Clb-Obi
HALLMARK_PROTEIN_SECRETION	0.00201988	1.90909	84	42	Ven-Obi/Clb-Obi
HALLMARK_TNFA_SIGNALING_VIA_NFKB	0.00272712	1.69564	139	70	Ven-Obi/Clb-Obi
HALLMARK_UNFOLDED_PROTEIN_RESPONSE	0.0100554	1.6311	97	52	Ven-Obi/Clb-Obi

## Sheet: Fig4C
Genes	189_Baseline	058_Baseline	150_Baseline	073_Baseline	041_Baseline	117_Baseline	127_Baseline	161_Baseline	017_Baseline	030_Baseline	089_Baseline	148_Baseline	043_Baseline	166_Baseline	383_Baseline	033_Baseline	100_Baseline	413_Baseline	052_Baseline	046_Baseline	063_Baseline	238_Baseline	303_Baseline	191_Baseline	213_Baseline	031_Baseline	087_Baseline	228_Baseline	423_Baseline	118_Baseline	404_Baseline	143_Baseline	169_Baseline	102_Baseline	107_Baseline	163_Baseline	056_Baseline	209_Baseline	285_Baseline	401_Baseline	187_Baseline	233_Baseline	436_Baseline	407_Baseline	189_Progression	058_Progression	150_Progression	073_Progression	041_Progression
LIG3	0.27266	-1.29252	2.19104	-1.93809	0.372908	-0.525872	-0.902617	-1.24569	-1.08754	-1.89719	-0.722774	-1.01483	0.0346909	-1.15404	-1.00444	-0.861445	-1.0042	1.06517	-0.403046	-1.65708	-1.37402	-1.21847	-1.20422	-0.695609	-0.849599	-0.69874	-1.49254	-0.882666	-0.00919651	-0.303529	-0.934402	-1.56252	-0.961337	-0.559106	-1.08217	-0.184849	-0.392577	-1.65991	-0.580768	-0.362149	0.470594	-0.583823	0.630988	0.477166	0.999405	0.552757	1.18392	-0.173803	1.42063
IFRD1	-1.20594	-1.23198	1.87282	-0.333755	-0.38381	0.762102	-2.37934	0.409526	-1.91827	0.852453	-1.86409	-0.12043	-1.80989	0.945344	-0.648735	-0.797345	0.029529	-0.187738	0.219801	-0.36061	-0.586185	-1.04507	-0.53043	-1.22416	-0.670814	-0.275719	-0.428932	-0.934907	-0.792625	-1.20542	0.725249	-1.48614	0.0418624	-0.402699	0.122907	-1.43902	-1.5991	0.0531091	-1.90797	-0.385172	-1.28997	-2.04031	-0.12375	-0.530446	0.222494	-0.706189	0.68111	1.82514	1.34636
ARID4A	-0.888752	-0.829988	-1.65534	-0.876431	-0.00783726	-1.09184	-2.13973	-0.655941	-0.986581	-1.40546	-1.01669	-0.771618	-1.25127	-0.113126	-0.249195	0.272637	-0.675284	-0.293095	-0.196537	-0.649072	-1.00846	-1.46278	-0.749638	-0.739108	-0.461615	0.663291	-0.797724	-1.0063	0.235728	-0.923658	0.0914133	-1.64138	0.260645	0.680824	0.00451144	-0.0233639	-1.36595	-0.701451	-2.3472	0.0644238	0.30011	-2.1726	0.186518	0.204546	0.642729	1.15966	-0.713625	0.38023	1.15823
HMMR	-1.60313	-0.72073	-0.838532	-1.21847	-0.754122	0.345195	-0.943287	0.75223	-1.43107	0.0864582	-0.979515	1.04447	-1.62184	-0.407128	0.0750842	-0.156719	-1.02068	-1.60206	-0.705313	0.4839	-0.78617	-1.28158	0.994875	0.213323	-0.0263972	1.68605	-0.306813	-2.07866	-1.28996	0.316708	-1.30536	-0.862256	-0.217627	0.733635	0.489331	-0.0767571	-0.816134	-0.418157	-1.11141	-2.07815	-0.964436	-1.00916	-0.242062	0.329635	-0.0133365	0.099603	1.08844	0.307536	0.0196063
YTHDC1	-0.0413214	-0.246408	1.68375	-0.649593	0.282807	-1.28732	-1.90711	-0.361309	-1.33961	-0.195778	-1.41645	-0.779463	-1.50858	0.00875273	-1.10184	-0.451704	-0.294626	0.145406	0.127456	-1.10643	-1.36439	-1.76657	-0.52084	-1.15367	-0.554396	0.551838	-1.2476	-0.762725	-0.0402728	-1.55747	0.36859	-1.66593	0.251323	0.485385	0.335926	-0.0167813	-0.933028	-0.98001	-2.25319	0.0114146	-0.218541	-2.12675	0.267845	0.00884508	0.141181	-0.0405765	0.0606739	1.27057	1.47259
PSMC6	-0.870975	-0.358206	1.58475	-0.612007	0.268662	-0.669559	-1.472	-0.348552	-1.67224	-0.440757	-1.14167	-0.651087	-0.776539	0.583062	-1.0472	-0.628922	-0.176194	-0.573014	-0.238457	-0.603017	-1.26697	-1.86153	-0.543054	-1.36988	-1.27584	-0.684698	-0.875511	-1.55408	-0.210469	-0.860462	-0.0333141	-2.08457	-0.0921718	0.0764179	-0.0292601	-0.598145	-0.793542	-0.795362	-2.46579	-0.744853	-0.648942	-1.62827	-0.176284	-0.157801	0.386745	0.462971	0.148966	1.05272	1.4742
PSMD7	-1.96163	-0.723746	1.08164	-0.494635	-0.284452	-1.37406	-2.66951	-0.310137	-1.64641	1.28367	-2.58792	-0.170985	-2.45548	0.737278	-0.808592	0.14311	0.193417	-0.0355356	-0.0096932	-0.162643	-0.52298	-1.21798	-0.835476	-0.935796	-1.17066	0.215943	-0.799455	-0.52847	-0.651438	-1.19791	0.154085	-1.61407	-0.0933107	-0.345152	-0.0306601	-1.43925	-1.24188	-0.98207	-1.72328	0.124304	-0.641485	-2.00447	0.0484287	-0.389976	-0.278816	0.279988	1.11222	1.0692	1.00862
EIF3J	-0.982271	-0.555243	0.607025	-0.397616	-0.414713	-0.485395	-1.38536	0.464072	-1.8659	1.01976	-1.81532	-0.296087	-1.36062	0.0745162	-0.394808	0.221865	-0.570235	-0.210042	-0.667082	-1.00446	-1.31981	-1.98586	-1.83719	-1.11397	-0.924101	0.356307	-0.964802	-0.925101	-0.264124	-1.5196	-0.276573	-1.5265	-0.511133	-0.0802771	-0.537008	-0.639403	-0.765893	-1.50665	-0.996018	0.0897818	-0.180366	-1.86391	0.572224	-0.57948	0.0756308	0.464563	0.993315	0.889081	1.05352
PRPF31	-0.76095	-0.348282	1.7216	-0.699679	-0.0444844	-0.843648	-0.119985	-0.44853	-0.597184	-0.846453	0.0144991	-0.622445	-0.567541	-0.0606436	-1.21425	-0.430219	-0.389764	0.0459451	0.342866	-1.43646	-0.635369	-0.61117	-0.425203	-0.731075	-2.11603	-0.698521	-0.521522	-0.796782	0.721567	-1.37039	-0.113259	-0.655362	0.0280839	-0.190156	0.123279	-0.963359	-0.647113	-0.523945	-0.460908	-0.778593	-0.849772	-0.463639	-0.853272	0.252959	-0.262558	-0.655324	-1.5254	0.100077	1.38171
NAMPT	-0.431914	-0.726903	1.94326	0.0916564	0.149365	0.033048	-2.24555	0.462014	-2.0261	0.424448	-2.36815	-1.08585	-2.25373	0.841622	-0.495267	-1.04435	-0.187857	-0.332885	-0.139128	-0.409686	-0.482826	-1.68509	-0.887258	-0.980984	-0.00210135	0.177973	-0.56257	-0.963637	-0.983962	-0.74798	0.351248	-1.64826	0.543148	-0.452377	0.751316	-1.03388	-0.835896	-0.746148	-1.68618	0.254325	-0.822355	-1.97447	-0.587937	0.381681	-0.679839	-0.249081	1.38278	1.54371	1.61695
AIMP2	-1.44086	-0.197032	-1.21951	-0.0579827	-1.13076	-0.115031	0.142086	-0.792537	-1.61217	-0.00776683	-1.62322	-1.00655	-1.05369	-0.765048	-0.272928	0.296876	-0.208375	-0.568546	-1.34837	-0.802175	-1.00152	-0.351707	-0.806305	-1.01851	-2.33202	0.606382	-0.777453	-1.09912	-0.823633	-0.0304926	-0.318657	-0.311269	-1.13938	-0.975316	-1.97242	-0.0979364	-1.17737	-0.986629	0.218927	-0.448638	0.0605334	0.0773701	-1.17746	-0.527908	-0.344796	0.412767	0.459523	-0.0474811	-0.148593
EZH2	-1.16956	-1.17228	0.227975	-0.248976	-0.692489	-0.271602	-1.67333	-0.643301	-0.703037	-2.04682	-2.20508	-0.929451	-1.06762	0.28115	0.0724627	-0.0353498	-1.37887	-0.684958	0.551425	-1.3647	-1.13374	-1.14129	-2.4184	-0.0820372	-0.570913	0.0650726	-1.22225	-1.21012	-0.662555	-0.864866	0.348573	-1.52461	-0.347197	-0.371872	0.429071	-0.0278563	0.0709741	-0.828055	-1.06485	0.424918	-0.33766	-0.884093	0.541418	-0.302686	-0.252888	-0.0308296	0.308612	1.65765	0.80428
PSMA2	-1.43499	-0.423921	0.112749	-0.408292	-0.593517	-0.310656	-1.83797	-0.984087	-2.32976	0.767558	-1.91028	-0.921533	-1.15449	0.530791	0.25964	-0.321754	-0.139035	-0.717886	-0.957225	0.301137	-0.727244	-0.69843	0.341046	-0.141287	-0.607527	0.280651	-0.653999	-0.979433	-1.86117	-0.000194891	-0.448654	-1.94301	0.202117	-0.630421	-0.282986	-0.777174	-1.19251	-0.665944	-1.46896	0.150998	-0.521333	-2.86026	0.244502	-1.14735	-0.098951	0.0389269	0.645197	0.674463	1.02689
SMC4	-1.26872	-1.64473	0.878141	-0.290745	-0.181899	-0.234746	-1.00892	-0.816214	-1.03485	-1.0574	-0.269748	-1.23605	-0.694485	-1.12564	-1.34585	-0.154912	-0.628469	-0.36965	-0.749403	-1.05889	-1.46463	-1.22346	-1.47836	-1.12332	-0.615076	0.0650684	-1.67579	-1.15445	0.113992	-0.116683	-0.0534855	-1.20421	-0.100682	-0.738339	-0.818575	-0.508157	0.771439	-1.49186	-1.27962	0.733205	-0.736757	-1.06648	-0.164276	-0.194879	0.882126	-0.268822	1.01488	2.40115	1.51089
SFPQ	-1.60674	-0.371562	0.703591	-0.593559	-1.3574	-0.0378004	-1.34708	-9.55744e-05	-1.31469	0.520455	-1.76448	0.0179054	-1.45696	0.897453	-1.21422	-0.226904	0.305999	0.160312	0.723584	-0.112569	-1.07843	-1.97705	-0.1876	-0.849858	-1.25476	-0.0592817	-0.917637	-0.597979	-0.615454	-1.82471	0.149812	-1.45971	-0.0204947	-0.00181153	0.463202	-0.661163	-1.05114	-1.05297	-1.60505	-0.609706	-1.46096	-1.87734	0.716557	-0.9422	0.0188645	-0.0968291	-1.21401	1.49121	0.618087
DR1	-1.66247	-0.728799	0.502681	-0.0209342	-0.824517	-0.76068	-3.15317	-0.0955949	-1.27477	-0.354683	-2.05539	-0.471317	-2.13834	0.436749	-0.00621787	0.108342	0.123983	-1.93618	0.672804	0.0505772	-0.273943	-1.6831	-0.716527	-1.38904	0.124019	0.439495	-0.865059	-1.15586	-0.704137	-0.655889	0.10266	-1.41711	-0.0735438	-0.258311	0.229564	-1.5732	-0.625164	-0.577722	-1.15433	0.741165	-0.0758232	-2.88245	-0.146882	-0.644041	0.0822135	0.708069	1.42264	1.60989	0.77607
TARDBP	0.232196	0.213394	-0.98708	0.0265924	0.119572	0.039299	-1.3856	-0.585269	-0.96376	-1.59404	-0.583063	-1.01358	-0.34993	0.0136408	-1.07207	-0.118839	-0.757175	0.612295	0.0273649	-0.497416	-1.36521	-2.12798	-0.658971	0.447132	-0.533367	-1.17398	0.0126049	-0.456448	0.909047	-0.896216	-0.976757	-1.554	-0.262936	1.21551	-0.516925	0.445824	0.695397	-0.537049	-1.55684	-0.54778	-1.54427	-2.55493	0.50649	-1.66927	0.750316	1.48985	-0.633158	1.11933	0.396209
IRF1	-0.623448	-1.24107	0.243414	0.264706	-0.661279	-0.37542	-1.6242	0.850825	-1.42747	0.0683221	-0.942414	-0.0618003	-0.834213	0.694767	-0.71548	-0.135779	-0.641164	-1.06715	-0.413872	0.679793	0.183893	-0.864986	-0.622283	-1.67521	-1.47201	-0.614351	-0.59469	-0.455941	-2.35306	-0.959519	-0.101941	-1.47669	-0.257521	-0.701667	0.744968	-0.904307	-2.11302	-0.198995	-1.31839	-1.00815	-1.48378	-2.11158	-0.561345	-0.678947	-0.181655	0.100462	-0.135501	1.73504	1.04207
DKC1	-1.26871	-0.803491	1.33852	-0.524158	-0.158245	-0.198491	-0.821396	-0.46514	-1.12087	-1.05417	-1.26784	-0.571874	-1.08858	-0.259192	-1.32406	0.947272	-0.772351	-0.77903	0.600988	-0.942339	-1.20866	-1.14886	-0.744746	-1.18862	-1.14177	-0.28505	-1.15235	-0.730324	-0.233036	-0.610154	1.17643	-1.17003	-0.033768	-0.765557	0.38983	-0.554629	-1.78876	-1.17314	-1.30274	-0.443043	-0.838318	-0.727735	0.1804	-0.163151	1.15258	0.969	-0.923344	0.694746	1.42666
NINJ1	-0.227541	-0.479373	1.52878	0.486983	0.138526	-0.868584	-1.92881	0.91985	-2.53813	0.285804	-1.77633	-1.3305	-2.3237	0.918175	0.0794509	-0.921085	-0.787093	0.501037	0.391902	-0.483367	-0.741733	-1.20894	-0.734043	-0.328987	-1.01642	0.0883012	-0.838456	-1.628	-0.926121	-1.29752	1.2255	-2.07095	0.778162	0.0990098	0.692547	-0.500836	-0.858717	-0.577368	-1.83477	-0.299932	-0.372274	-0.875984	-0.600282	0.356393	0.035168	-0.630822	0.390669	1.42855	1.33315
TOP2A	-1.15387	-0.19434	0.239033	-0.696791	0.135835	-0.552323	-2.47079	-1.10113	-1.1494	-1.463	-2.12847	-1.22992	-1.84319	0.493061	-0.445069	-0.0629121	0.564057	-0.413076	0.342918	-0.308329	-0.252332	-0.809931	0.685508	-0.226276	-0.84586	1.32895	-0.136237	-0.311376	-1.12075	-0.700553	0.109873	-2.33538	-0.225896	-1.32522	0.0770112	-0.509499	-0.752161	-1.42142	-1.77936	-0.39614	0.259087	-1.8456	-0.0409036	-0.415382	0.23697	0.148711	-0.131741	0.858863	1.32105
GCH1	-0.584422	-0.963396	0.971244	-0.490405	-0.442053	0.709316	-1.21521	0.825375	-0.981462	0.0518671	-0.692744	0.176244	-0.058884	-0.372126	-0.350339	-0.686836	-1.69659	-1.21451	-0.542814	-0.160239	-0.573703	-0.942799	-1.22669	-0.523901	-1.06701	-0.939742	-0.0557185	-1.34478	-1.44994	-0.291763	0.442293	-0.127482	0.0116254	-0.507204	1.25972	-0.532033	-0.978949	0.063555	-1.03844	0.0764661	-1.36051	-1.65824	-1.47046	-0.262844	-0.665922	-0.526634	0.437221	1.28994	2.52962
SYNCRIP	-1.5677	-0.855477	0.755713	-0.621477	-0.18768	-0.912	-1.63062	0.000517884	-1.06173	0.974456	-2.01859	-0.122954	-1.78685	-0.0276312	-1.2319	0.200297	-0.613574	-0.676545	-0.309485	-0.950658	-0.931417	-2.14354	-0.8115	-0.846205	-0.563477	0.425195	-0.825485	-1.10443	-0.431798	-1.36303	-0.0561115	-1.71621	-0.0828542	0.104391	-0.196386	-0.983983	-1.23439	-1.36499	-1.44536	0.536659	0.0416505	-1.84673	0.375211	-0.653685	0.314216	0.239982	-0.189604	0.790731	1.25577
HNRNPA1	0.0344306	-0.325353	1.2166	-0.0182761	0.566989	-0.411362	-1.81579	-0.281099	-1.21464	-0.290408	-0.650403	-0.29684	0.0983803	-0.352956	-0.874696	-0.566191	-0.923071	-0.999272	1.36559	-1.23014	-1.67231	-2.44808	-0.279209	0.000953018	-0.902975	-1.19564	0.121647	-0.173345	-0.4162	-1.08592	0.756655	-1.52748	0.686147	-0.365311	1.1754	-0.557797	-0.874273	-0.269795	-1.02149	-0.617093	-1.70201	-2.40699	0.00278016	0.531115	1.43352	0.14134	-0.114623	0.496323	2.02575
DRAM1	-0.595122	-0.422057	0.514434	-0.704816	-0.30466	-1.26073	-1.29867	-0.539213	-2.74667	-0.149274	-1.81901	-0.990329	-1.97379	0.130856	-0.396027	-0.755487	-0.673764	0.536434	-0.863267	-0.762186	-0.373031	-1.00509	-0.700915	-1.91627	-0.0899348	0.691028	-1.7219	-0.745214	0.256973	-0.0493225	0.251548	-1.0136	0.651399	-0.66112	-0.0659366	-0.20989	-0.82015	-0.21895	-1.46002	0.561923	-0.00371945	-0.697019	0.323897	-0.474163	0.554419	0.323328	-0.173087	0.441534	0.161789
SRSF1	1.55028	-1.08103	2.1931	0.129435	0.671762	-0.418475	0.91003	-0.691255	0.0814563	-0.54412	2.10767	-1.56502	0.96918	-1.03174	-0.300769	-1.33979	-0.140465	0.715408	-1.96663	-0.550233	-1.67906	-1.3953	-1.043	0.0868649	-0.358153	-1.31921	0.384543	-0.988083	0.279746	-0.128075	-2.00525	-0.959277	-0.990932	0.491536	-1.24307	-0.378787	-0.419098	-0.385403	-0.685977	-1.1967	-1.03968	-1.11723	-0.387195	-0.800143	-0.180257	0.0165584	0.722782	0.756411	1.0836
NUSAP1	-1.28915	-2.08343	0.650951	0.398199	0.133582	0.120055	-1.44948	0.746862	0.169656	-1.18864	-1.07305	-0.246733	-1.0626	0.602171	-0.77962	0.744684	0.214382	-0.583518	-0.865961	-0.986836	-0.810705	-1.39946	-0.83067	-0.765259	-2.53313	0.351317	0.304334	-1.04839	0.298031	0.308488	-1.43584	-1.25124	-0.315587	0.0627612	0.161842	-0.968659	0.57638	-0.102612	-1.05404	0.232375	-0.746943	-2.02339	0.0498876	-0.497108	-0.272048	-1.03408	0.44198	2.21766	0.803047
KIF20B	-1.95286	-1.01072	2.05133	-0.637202	-0.770327	-0.800523	-1.47692	-0.173463	-0.87606	-1.15818	-0.884258	-0.789132	-1.04265	0.777192	-0.585612	-0.810925	-0.2218	-0.620899	-0.214251	-0.246458	-0.758424	-1.78399	-1.00832	-1.1679	-0.807617	0.304775	-0.988058	-1.09225	-1.29132	-1.3179	-0.575141	-1.1886	0.133749	-0.248423	0.916838	-0.821868	-0.788437	-0.519669	-1.43628	-0.334045	-0.410533	-1.2168	-0.0636623	-0.743444	-0.606847	-0.859868	0.642202	0.808546	1.66523
SSB	-2.10522	-1.03644	1.84765	-0.242604	-0.403246	-0.395512	-1.51458	0.283042	-1.57757	-0.0648474	-1.69824	0.0159602	-1.70302	-0.397134	-1.03695	-0.651048	-0.294341	-0.502069	-0.816283	-0.434353	-0.848408	-1.63062	-0.365411	-1.00044	-1.17161	-0.196045	0.468373	-1.06736	-0.547983	-1.34447	-0.0278544	-1.51156	-0.24298	-0.0477758	0.0797536	-0.747116	-0.918623	-0.807933	-1.48067	0.121058	-1.42708	-2.01916	-0.229771	-0.631854	-0.817581	0.315213	0.186741	1.1353	1.00769
MCL1	-1.38981	-0.454368	1.14161	0.682649	-1.03078	-0.226173	-1.00874	-0.322041	-1.08993	-0.602634	-1.53107	-1.21234	0.0828842	0.652555	0.768514	-0.841801	-0.498493	-1.04782	0.288796	-0.113491	0.0159369	-1.35186	-0.959399	-1.29258	-0.222215	-0.392956	0.0630961	-1.85426	-0.861402	0.335004	-0.378398	-0.763284	-0.0566943	-0.279465	0.954009	-1.11822	-1.84039	-0.217047	0.0904695	-0.476137	-1.24647	-1.74522	-1.39678	-1.58695	-0.25678	0.0813437	1.02993	1.45896	0.502792
MRPL9	-1.56968	-0.0754894	0.671158	-0.963521	0.057683	-1.19169	-1.35098	-0.975449	-1.90082	0.911802	-2.08086	-0.505361	-1.30691	0.603879	-1.3128	-0.17242	-0.153824	0.0131024	0.777876	-0.486048	-1.0756	-1.1421	-0.665255	-1.2313	-2.02406	-0.337203	-1.07739	-1.22889	-0.0227263	-1.55008	0.544931	-1.66706	0.41845	-0.118481	0.157401	-0.595781	-1.16172	-1.16969	-1.5866	-0.949049	-0.385469	-1.31547	0.246979	-0.409604	0.381566	0.103113	-0.890132	0.710357	1.55783
POLE3	-1.81364	-0.899121	1.4271	-0.561969	-0.0989846	-1.10587	-2.33975	-0.68878	-1.97114	0.658657	-1.65144	-0.330424	-1.73773	0.101679	-0.820519	0.452263	-0.0245795	0.0673234	0.449604	-0.096578	-0.600623	-0.768706	-0.534933	-1.38701	-1.49225	0.186719	-0.64355	-1.15124	0.235832	-0.976231	0.898752	-1.28962	-0.131602	-0.293027	0.727434	-0.934445	-1.39689	-0.661769	-2.11795	-0.329243	-0.775918	-1.7891	-0.111951	0.799854	1.08664	0.205075	-0.417905	0.607928	1.10898
CHEK1	-1.69256	-0.350253	0.298564	-0.403905	-0.328408	-0.326386	-1.55141	0.140602	-1.27397	-0.0188623	-1.78009	-0.169638	-1.40734	0.0367612	-0.517164	0.016152	-0.748239	-0.136623	0.709157	-0.797172	-0.593315	-1.72385	-0.358795	-0.671817	-1.22821	0.0283334	-0.384332	-1.26125	-0.431323	-2.22012	0.0605078	-1.55403	0.597958	0.555256	0.268828	0.119799	-0.29332	-1.23601	-1.59037	-0.206831	-1.22742	-2.03153	0.0164478	-0.350497	-0.653857	-0.305164	-0.42436	1.35729	0.95295
HNRNPU	-0.737262	-0.924573	2.2918	0.485633	-1.12108	0.571666	-0.466276	0.289133	-1.31733	0.571185	-1.32693	-0.252999	-0.647097	0.643692	-0.589153	-1.54123	0.0895244	0.26115	-0.395995	-0.0114507	-0.693256	-1.50245	-1.29932	-1.01157	-1.22481	0.0165688	-0.675565	-1.49694	-1.49947	-1.29246	-0.234708	-0.986762	-0.311128	-0.116866	0.301809	-1.1957	-1.44192	-0.834796	-0.617183	-0.428732	-2.12752	-1.4474	-0.0875824	-1.01597	-0.507562	-0.53027	0.632312	1.97595	1.49819
BUB3	-1.2377	-1.69507	1.44446	-0.541861	-0.0296383	-0.736507	-1.86686	-0.650405	-1.1989	-0.476849	-1.19488	-0.268715	-1.15066	-0.386513	-1.47999	0.811901	-0.142246	-0.54726	-0.26544	-0.680705	-0.950667	-1.21799	0.0243673	-1.22506	-1.48432	0.20911	-0.957413	-1.1711	0.801963	-0.999942	0.0743868	-1.14638	-0.299219	-0.157631	0.14307	-1.30425	-1.19571	-1.52429	-1.81309	-0.130633	-1.12041	-1.74284	0.816258	-0.238044	1.08429	-0.550678	-0.265423	0.857424	1.25494
SQSTM1	-0.252168	-0.718556	2.72711	-0.0220049	0.335839	-1.37809	-1.31136	-0.352961	-2.11325	-0.700497	-2.67191	-1.59862	-1.77001	0.0821595	-0.92423	0.0384145	-0.872804	0.0225271	-0.187364	-1.24396	-0.296043	-0.110627	-0.952198	-1.11795	-1.58511	0.389147	-1.12751	-0.714925	-0.266721	-0.361855	-0.180307	-1.54514	-0.347841	-0.429511	-0.365789	-0.524979	-0.645353	-0.422024	-1.51379	-0.866356	0.310105	-0.635147	-0.874729	0.288074	-0.435841	0.0267561	0.292375	1.58593	0.560496
SRSF2	-0.333676	-1.36062	1.28246	0.632224	0.0609611	-0.262289	0.0890633	-0.109345	-0.908716	-0.488342	0.938388	-1.14258	1.35894	-0.985704	-0.0620541	-0.967927	-0.251588	-0.466864	-0.252348	-1.12399	-1.59661	-1.65532	-1.67143	-1.0385	-0.952574	-1.21017	0.836156	-1.50276	-0.623523	-0.347288	-0.658341	-1.79589	-0.125729	0.0176785	-0.507539	-0.172041	-1.41334	0.201682	-1.16881	-1.76514	-1.63869	-1.56228	-1.02018	-0.941319	0.342301	-0.135255	1.05361	2.29618	1.95473
SERPINB8	-2.44695	-0.101064	1.57871	-0.755302	-1.18016	0.183939	-2.26599	-0.600302	-1.52494	0.396089	-2.59477	-0.941098	-2.45335	0.899563	0.375124	0.0524544	-0.266344	-0.722077	0.0924606	0.791444	-0.518987	-1.49268	-0.832214	0.328908	-0.180375	1.12462	-0.0899314	-1.27775	-0.675863	-1.46519	-0.123217	-0.807482	-2.03367	-1.07269	-0.205556	-0.823874	-0.530746	-1.02964	-1.07769	0.452373	-1.0209	-1.22405	0.450763	-1.13125	-0.42938	1.0342	1.56629	1.06353	0.340719
PCBP1	0.430009	-1.76195	0.486249	-0.119388	0.283678	-2.11531	-0.93015	-0.746925	-0.513103	-0.00813867	-1.39455	0.687668	-0.417503	-0.853015	0.130685	-0.997725	-1.33283	-1.05868	-0.792802	-1.77056	-0.841669	-0.0660861	-1.56103	-0.892973	0.151068	-0.134379	-0.0347135	-1.29905	-0.796438	0.46011	0.000897815	-0.0813054	-0.353018	-1.6383	0.0161568	-1.52512	-0.663412	-1.31095	0.772473	-0.249775	0.197171	-0.169803	-2.16209	-0.813753	-1.18003	0.0211614	0.667806	0.600744	2.1815
HNRNPA3	0.951257	-0.842244	-0.109116	-0.417446	-0.313921	0.95659	-1.00972	-0.817101	-0.43709	-1.29021	-0.826108	-0.698923	0.090406	-0.993753	-1.07559	-0.60311	-0.199399	-0.720148	-1.52454	-0.572837	-0.761543	-1.83114	-1.00383	-0.509145	-0.47542	-0.784793	-0.237152	-0.96705	-0.878632	-0.356843	-1.416	-1.11565	-1.0173	0.501886	-0.908225	0.0304552	-0.889597	-1.53405	-1.04396	0.189115	-0.890666	-1.62492	0.23162	-1.16011	0.0167404	0.821642	0.126311	0.177691	1.2834
KIF5B	-1.00603	-1.17464	0.968766	-0.646144	-0.370988	-0.653134	-2.48262	-0.174061	-1.86046	0.318265	-1.85504	0.0669918	-1.9414	0.733571	-1.18352	-0.535175	0.0174188	-0.105598	-0.0238898	0.0232053	-0.994001	-1.8875	-0.474043	-1.18612	-0.929176	0.136014	-0.981659	-0.965227	-0.638379	-1.45833	0.518163	-1.66748	0.289321	-0.128428	0.208331	-0.925679	-1.14945	-0.572642	-1.60325	0.132937	-0.895478	-2.1894	-0.104634	-0.145406	0.0201052	0.115061	0.380594	1.42866	0.894672
EIF1AX	-1.78753	-1.27508	-0.24818	-0.599469	-0.509909	0.0252129	-2.83979	-0.0278792	-0.749088	1.13019	-1.58932	-0.176271	-1.04278	0.58834	-0.337151	-0.18561	0.571177	-1.30126	-0.524493	0.964932	0.233481	-2.1511	-0.37931	0.231926	0.784274	0.980925	-0.689071	-1.08659	-0.229117	-0.472848	0.224051	-1.4817	-0.668004	-0.49687	-0.332722	-0.959276	-1.80438	-0.799759	-2.51718	-0.250098	-0.433203	-3.0358	-0.250368	-0.544814	-0.345343	-0.0228259	-0.328921	0.828785	1.1132
SRSF10	-1.37878	-0.952595	0.774177	-0.77649	0.272219	-0.903762	-1.83726	-0.677529	-1.45107	-0.831322	-1.04385	-0.536538	-0.370868	0.12842	-0.987819	0.047344	-0.11959	0.421727	-0.155833	-0.675456	-1.3089	-2.20241	0.101197	-0.791922	-0.634029	-0.471182	-0.399964	-0.418622	0.632058	-1.41594	0.211782	-1.93851	-0.178051	0.215353	-0.272041	-0.63085	-1.05842	-0.657275	-2.69618	-0.524999	-0.642547	-2.89004	0.504725	0.537481	1.0064	0.599857	-0.00219937	0.574994	1.33758
TOP1	-1.19642	0.451243	1.533	-0.847689	-0.619528	-1.01672	-1.76241	-0.362373	-0.923673	-0.213909	-2.05224	-0.701811	-1.77987	0.568927	-0.877284	-0.147033	-0.102293	-0.502036	-0.391728	-0.52072	-0.995197	-1.23702	-0.776009	-0.858299	-0.492427	0.130842	-1.61834	-0.615937	-0.9607	-1.0059	-0.406762	-1.345	-0.524954	0.12757	-0.0971071	-0.59461	-0.503309	-1.31245	-1.77302	-0.712399	-0.340184	-1.55094	0.409229	-0.323628	-0.523355	0.599949	0.283977	0.552775	0.641003
PRC1	-1.42775	-0.929413	0.18228	-0.100134	0.504355	-1.38567	-1.49405	0.183138	-0.771961	-0.0549624	-1.9442	0.090037	-1.98764	-0.914001	-1.40248	0.941358	0.352236	0.347207	-1.26488	-0.374394	-0.911467	-2.29163	0.637414	-0.897495	-0.0624011	1.65049	-0.116926	0.01332	0.0871861	-0.473343	-0.589834	-1.83289	0.189848	0.261301	-2.25684	0.2319	0.268731	-1.36341	-1.74102	0.272717	0.462682	-2.08059	0.370165	-0.332951	-0.983233	0.705843	0.712816	1.49727	1.30015
[truncated: 39 more columns]

## Sheet: Fig4D
uID_time	seq_TIME_POINT	trtArm	pathway	gsva_score
BO25323-273171-1189_Baseline	Baseline	Ven-Obi	HALLMARK IL2_STAT5 SIGNALING	-0.184016
BO25323-273189-1150_Baseline	Baseline	Ven-Obi	HALLMARK IL2_STAT5 SIGNALING	0.146019
BO25323-273233-1073_Baseline	Baseline	Ven-Obi	HALLMARK IL2_STAT5 SIGNALING	-0.03755
BO25323-273344-1117_Baseline	Baseline	Ven-Obi	HALLMARK IL2_STAT5 SIGNALING	-0.047207
BO25323-273344-1127_Baseline	Baseline	Ven-Obi	HALLMARK IL2_STAT5 SIGNALING	-0.249826
BO25323-273344-1161_Baseline	Baseline	Ven-Obi	HALLMARK IL2_STAT5 SIGNALING	-0.134104
BO25323-273414-1089_Baseline	Baseline	Ven-Obi	HALLMARK IL2_STAT5 SIGNALING	-0.288681
BO25323-273432-1148_Baseline	Baseline	Ven-Obi	HALLMARK IL2_STAT5 SIGNALING	-0.35253
BO25323-273846-1166_Baseline	Baseline	Ven-Obi	HALLMARK IL2_STAT5 SIGNALING	-0.101452
BO25323-273884-1383_Baseline	Baseline	Ven-Obi	HALLMARK IL2_STAT5 SIGNALING	0.0109167
BO25323-273973-1100_Baseline	Baseline	Ven-Obi	HALLMARK IL2_STAT5 SIGNALING	-0.180078
BO25323-273973-1413_Baseline	Baseline	Ven-Obi	HALLMARK IL2_STAT5 SIGNALING	-0.186948
BO25323-274030-1238_Baseline	Baseline	Ven-Obi	HALLMARK IL2_STAT5 SIGNALING	-0.209271
BO25323-274030-1303_Baseline	Baseline	Ven-Obi	HALLMARK IL2_STAT5 SIGNALING	-0.216741
BO25323-274031-1191_Baseline	Baseline	Ven-Obi	HALLMARK IL2_STAT5 SIGNALING	-0.242549
BO25323-274033-1213_Baseline	Baseline	Ven-Obi	HALLMARK IL2_STAT5 SIGNALING	-0.103571
BO25323-274036-1031_Baseline	Baseline	Ven-Obi	HALLMARK IL2_STAT5 SIGNALING	-0.121318
BO25323-274050-1228_Baseline	Baseline	Ven-Obi	HALLMARK IL2_STAT5 SIGNALING	-0.232524
BO25323-274051-1423_Baseline	Baseline	Ven-Obi	HALLMARK IL2_STAT5 SIGNALING	-0.00806628
BO25323-274671-1404_Baseline	Baseline	Ven-Obi	HALLMARK IL2_STAT5 SIGNALING	-0.0114677
BO25323-275017-1169_Baseline	Baseline	Ven-Obi	HALLMARK IL2_STAT5 SIGNALING	0.0225406
BO25323-275427-1107_Baseline	Baseline	Ven-Obi	HALLMARK IL2_STAT5 SIGNALING	-0.11208
BO25323-275427-1163_Baseline	Baseline	Ven-Obi	HALLMARK IL2_STAT5 SIGNALING	-0.350173
BO25323-276229-1285_Baseline	Baseline	Ven-Obi	HALLMARK IL2_STAT5 SIGNALING	-0.162542
BO25323-276753-1401_Baseline	Baseline	Ven-Obi	HALLMARK IL2_STAT5 SIGNALING	-0.062073
BO25323-276857-1187_Baseline	Baseline	Ven-Obi	HALLMARK IL2_STAT5 SIGNALING	-0.0936877
BO25323-278018-1233_Baseline	Baseline	Ven-Obi	HALLMARK IL2_STAT5 SIGNALING	-0.163198
BO25323-279786-1436_Baseline	Baseline	Ven-Obi	HALLMARK IL2_STAT5 SIGNALING	-0.208065
BO25323-284580-1407_Baseline	Baseline	Ven-Obi	HALLMARK IL2_STAT5 SIGNALING	-0.166942
BO25323-273171-1189_Progression	Progression	Ven-Obi	HALLMARK IL2_STAT5 SIGNALING	-0.00958395
BO25323-273189-1150_Progression	Progression	Ven-Obi	HALLMARK IL2_STAT5 SIGNALING	0.0566276
BO25323-273233-1073_Progression	Progression	Ven-Obi	HALLMARK IL2_STAT5 SIGNALING	0.2615
BO25323-273344-1117_Progression	Progression	Ven-Obi	HALLMARK IL2_STAT5 SIGNALING	0.086173
BO25323-273344-1127_Progression	Progression	Ven-Obi	HALLMARK IL2_STAT5 SIGNALING	-0.357025
BO25323-273344-1161_Progression	Progression	Ven-Obi	HALLMARK IL2_STAT5 SIGNALING	-0.12609
BO25323-273414-1089_Progression	Progression	Ven-Obi	HALLMARK IL2_STAT5 SIGNALING	0.121622
BO25323-273432-1148_Progression	Progression	Ven-Obi	HALLMARK IL2_STAT5 SIGNALING	-0.165313
BO25323-273846-1166_Progression	Progression	Ven-Obi	HALLMARK IL2_STAT5 SIGNALING	-0.140044
BO25323-273884-1383_Progression	Progression	Ven-Obi	HALLMARK IL2_STAT5 SIGNALING	0.00845541
BO25323-273973-1100_Progression	Progression	Ven-Obi	HALLMARK IL2_STAT5 SIGNALING	-0.234628
BO25323-273973-1413_Progression	Progression	Ven-Obi	HALLMARK IL2_STAT5 SIGNALING	-0.193249
BO25323-274030-1238_Progression	Progression	Ven-Obi	HALLMARK IL2_STAT5 SIGNALING	0.0203587
BO25323-274030-1303_Progression	Progression	Ven-Obi	HALLMARK IL2_STAT5 SIGNALING	-0.0302827
BO25323-274031-1191_Progression	Progression	Ven-Obi	HALLMARK IL2_STAT5 SIGNALING	-0.229817
BO25323-274033-1213_Progression	Progression	Ven-Obi	HALLMARK IL2_STAT5 SIGNALING	-0.0164216
BO25323-274036-1031_Progression	Progression	Ven-Obi	HALLMARK IL2_STAT5 SIGNALING	0.105042
BO25323-274050-1228_Progression	Progression	Ven-Obi	HALLMARK IL2_STAT5 SIGNALING	-0.156341
BO25323-274051-1423_Progression	Progression	Ven-Obi	HALLMARK IL2_STAT5 SIGNALING	-0.243046
BO25323-274671-1404_Progression	Progression	Ven-Obi	HALLMARK IL2_STAT5 SIGNALING	-0.12724
BO25323-275017-1169_Progression	Progression	Ven-Obi	HALLMARK IL2_STAT5 SIGNALING	0.0513427
BO25323-275427-1107_Progression	Progression	Ven-Obi	HALLMARK IL2_STAT5 SIGNALING	0.212935
BO25323-275427-1163_Progression	Progression	Ven-Obi	HALLMARK IL2_STAT5 SIGNALING	-0.212103
BO25323-276229-1285_Progression	Progression	Ven-Obi	HALLMARK IL2_STAT5 SIGNALING	0.00113054
BO25323-276753-1401_Progression	Progression	Ven-Obi	HALLMARK IL2_STAT5 SIGNALING	-0.0752729
BO25323-276857-1187_Progression	Progression	Ven-Obi	HALLMARK IL2_STAT5 SIGNALING	-0.0729844
BO25323-278018-1233_Progression	Progression	Ven-Obi	HALLMARK IL2_STAT5 SIGNALING	-0.119843
BO25323-279786-1436_Progression	Progression	Ven-Obi	HALLMARK IL2_STAT5 SIGNALING	-0.162345
BO25323-284580-1407_Progression	Progression	Ven-Obi	HALLMARK IL2_STAT5 SIGNALING	-0.0299224
BO25323-273171-1189_Baseline	Baseline	Ven-Obi	HALLMARK INFLAMMATORY RESPONSE	-0.252394
BO25323-273189-1150_Baseline	Baseline	Ven-Obi	HALLMARK INFLAMMATORY RESPONSE	0.0836922
BO25323-273233-1073_Baseline	Baseline	Ven-Obi	HALLMARK INFLAMMATORY RESPONSE	-0.128618
BO25323-273344-1117_Baseline	Baseline	Ven-Obi	HALLMARK INFLAMMATORY RESPONSE	-0.287098
BO25323-273344-1127_Baseline	Baseline	Ven-Obi	HALLMARK INFLAMMATORY RESPONSE	-0.401757
BO25323-273344-1161_Baseline	Baseline	Ven-Obi	HALLMARK INFLAMMATORY RESPONSE	-0.107224
BO25323-273414-1089_Baseline	Baseline	Ven-Obi	HALLMARK INFLAMMATORY RESPONSE	-0.366714
BO25323-273432-1148_Baseline	Baseline	Ven-Obi	HALLMARK INFLAMMATORY RESPONSE	-0.464158
BO25323-273846-1166_Baseline	Baseline	Ven-Obi	HALLMARK INFLAMMATORY RESPONSE	-0.138487
BO25323-273884-1383_Baseline	Baseline	Ven-Obi	HALLMARK INFLAMMATORY RESPONSE	-0.168057
BO25323-273973-1100_Baseline	Baseline	Ven-Obi	HALLMARK INFLAMMATORY RESPONSE	-0.368058
BO25323-273973-1413_Baseline	Baseline	Ven-Obi	HALLMARK INFLAMMATORY RESPONSE	-0.309927
BO25323-274030-1238_Baseline	Baseline	Ven-Obi	HALLMARK INFLAMMATORY RESPONSE	-0.313849
BO25323-274030-1303_Baseline	Baseline	Ven-Obi	HALLMARK INFLAMMATORY RESPONSE	-0.28986
BO25323-274031-1191_Baseline	Baseline	Ven-Obi	HALLMARK INFLAMMATORY RESPONSE	-0.305412
BO25323-274033-1213_Baseline	Baseline	Ven-Obi	HALLMARK INFLAMMATORY RESPONSE	-0.402682
BO25323-274036-1031_Baseline	Baseline	Ven-Obi	HALLMARK INFLAMMATORY RESPONSE	-0.29152
BO25323-274050-1228_Baseline	Baseline	Ven-Obi	HALLMARK INFLAMMATORY RESPONSE	-0.384157
BO25323-274051-1423_Baseline	Baseline	Ven-Obi	HALLMARK INFLAMMATORY RESPONSE	-0.311229
BO25323-274671-1404_Baseline	Baseline	Ven-Obi	HALLMARK INFLAMMATORY RESPONSE	0.0349315
BO25323-275017-1169_Baseline	Baseline	Ven-Obi	HALLMARK INFLAMMATORY RESPONSE	0.046383
BO25323-275427-1107_Baseline	Baseline	Ven-Obi	HALLMARK INFLAMMATORY RESPONSE	0.0484605
BO25323-275427-1163_Baseline	Baseline	Ven-Obi	HALLMARK INFLAMMATORY RESPONSE	-0.444101
BO25323-276229-1285_Baseline	Baseline	Ven-Obi	HALLMARK INFLAMMATORY RESPONSE	-0.379808
BO25323-276753-1401_Baseline	Baseline	Ven-Obi	HALLMARK INFLAMMATORY RESPONSE	-0.141391
BO25323-276857-1187_Baseline	Baseline	Ven-Obi	HALLMARK INFLAMMATORY RESPONSE	-0.265478
BO25323-278018-1233_Baseline	Baseline	Ven-Obi	HALLMARK INFLAMMATORY RESPONSE	-0.324795
BO25323-279786-1436_Baseline	Baseline	Ven-Obi	HALLMARK INFLAMMATORY RESPONSE	-0.409796
BO25323-284580-1407_Baseline	Baseline	Ven-Obi	HALLMARK INFLAMMATORY RESPONSE	-0.193493
BO25323-273171-1189_Progression	Progression	Ven-Obi	HALLMARK INFLAMMATORY RESPONSE	-0.190476
BO25323-273189-1150_Progression	Progression	Ven-Obi	HALLMARK INFLAMMATORY RESPONSE	-0.0833661
BO25323-273233-1073_Progression	Progression	Ven-Obi	HALLMARK INFLAMMATORY RESPONSE	0.210086
BO25323-273344-1117_Progression	Progression	Ven-Obi	HALLMARK INFLAMMATORY RESPONSE	0.123172
BO25323-273344-1127_Progression	Progression	Ven-Obi	HALLMARK INFLAMMATORY RESPONSE	-0.295381
BO25323-273344-1161_Progression	Progression	Ven-Obi	HALLMARK INFLAMMATORY RESPONSE	-0.0414095
BO25323-273414-1089_Progression	Progression	Ven-Obi	HALLMARK INFLAMMATORY RESPONSE	0.226472
BO25323-273432-1148_Progression	Progression	Ven-Obi	HALLMARK INFLAMMATORY RESPONSE	-0.269038
BO25323-273846-1166_Progression	Progression	Ven-Obi	HALLMARK INFLAMMATORY RESPONSE	-0.0274901
BO25323-273884-1383_Progression	Progression	Ven-Obi	HALLMARK INFLAMMATORY RESPONSE	-0.161952
BO25323-273973-1100_Progression	Progression	Ven-Obi	HALLMARK INFLAMMATORY RESPONSE	-0.0772897
BO25323-273973-1413_Progression	Progression	Ven-Obi	HALLMARK INFLAMMATORY RESPONSE	-0.195365
BO25323-274030-1238_Progression	Progression	Ven-Obi	HALLMARK INFLAMMATORY RESPONSE	0.0419182
BO25323-274030-1303_Progression	Progression	Ven-Obi	HALLMARK INFLAMMATORY RESPONSE	-0.0457078
BO25323-274031-1191_Progression	Progression	Ven-Obi	HALLMARK INFLAMMATORY RESPONSE	-0.247139
BO25323-274033-1213_Progression	Progression	Ven-Obi	HALLMARK INFLAMMATORY RESPONSE	-0.269263
BO25323-274036-1031_Progression	Progression	Ven-Obi	HALLMARK INFLAMMATORY RESPONSE	-0.0768742
BO25323-274050-1228_Progression	Progression	Ven-Obi	HALLMARK INFLAMMATORY RESPONSE	-0.0883023
BO25323-274051-1423_Progression	Progression	Ven-Obi	HALLMARK INFLAMMATORY RESPONSE	-0.445083
BO25323-274671-1404_Progression	Progression	Ven-Obi	HALLMARK INFLAMMATORY RESPONSE	-0.173859
BO25323-275017-1169_Progression	Progression	Ven-Obi	HALLMARK INFLAMMATORY RESPONSE	0.128894
BO25323-275427-1107_Progression	Progression	Ven-Obi	HALLMARK INFLAMMATORY RESPONSE	0.16204
BO25323-275427-1163_Progression	Progression	Ven-Obi	HALLMARK INFLAMMATORY RESPONSE	-0.251661
BO25323-276229-1285_Progression	Progression	Ven-Obi	HALLMARK INFLAMMATORY RESPONSE	-0.163665
BO25323-276753-1401_Progression	Progression	Ven-Obi	HALLMARK INFLAMMATORY RESPONSE	0.110049
BO25323-276857-1187_Progression	Progression	Ven-Obi	HALLMARK INFLAMMATORY RESPONSE	-0.343446
BO25323-278018-1233_Progression	Progression	Ven-Obi	HALLMARK INFLAMMATORY RESPONSE	-0.0610769
BO25323-279786-1436_Progression	Progression	Ven-Obi	HALLMARK INFLAMMATORY RESPONSE	-0.334823
BO25323-284580-1407_Progression	Progression	Ven-Obi	HALLMARK INFLAMMATORY RESPONSE	0.0899854
BO25323-273171-1189_Baseline	Baseline	Ven-Obi	HALLMARK INTERFERON GAMMA RESPONSE	-0.399073
BO25323-273189-1150_Baseline	Baseline	Ven-Obi	HALLMARK INTERFERON GAMMA RESPONSE	-0.0278497
BO25323-273233-1073_Baseline	Baseline	Ven-Obi	HALLMARK INTERFERON GAMMA RESPONSE	-0.367341
BO25323-273344-1117_Baseline	Baseline	Ven-Obi	HALLMARK INTERFERON GAMMA RESPONSE	-0.324197
BO25323-273344-1127_Baseline	Baseline	Ven-Obi	HALLMARK INTERFERON GAMMA RESPONSE	-0.383372
BO25323-273344-1161_Baseline	Baseline	Ven-Obi	HALLMARK INTERFERON GAMMA RESPONSE	-0.156662
BO25323-273414-1089_Baseline	Baseline	Ven-Obi	HALLMARK INTERFERON GAMMA RESPONSE	-0.423739
BO25323-273432-1148_Baseline	Baseline	Ven-Obi	HALLMARK INTERFERON GAMMA RESPONSE	-0.478
BO25323-273846-1166_Baseline	Baseline	Ven-Obi	HALLMARK INTERFERON GAMMA RESPONSE	-0.357125
BO25323-273884-1383_Baseline	Baseline	Ven-Obi	HALLMARK INTERFERON GAMMA RESPONSE	-0.310289
BO25323-273973-1100_Baseline	Baseline	Ven-Obi	HALLMARK INTERFERON GAMMA RESPONSE	-0.458704
BO25323-273973-1413_Baseline	Baseline	Ven-Obi	HALLMARK INTERFERON GAMMA RESPONSE	-0.533874
BO25323-274030-1238_Baseline	Baseline	Ven-Obi	HALLMARK INTERFERON GAMMA RESPONSE	-0.344616
BO25323-274030-1303_Baseline	Baseline	Ven-Obi	HALLMARK INTERFERON GAMMA RESPONSE	-0.447002
BO25323-274031-1191_Baseline	Baseline	Ven-Obi	HALLMARK INTERFERON GAMMA RESPONSE	-0.453069
BO25323-274033-1213_Baseline	Baseline	Ven-Obi	HALLMARK INTERFERON GAMMA RESPONSE	-0.438829
BO25323-274036-1031_Baseline	Baseline	Ven-Obi	HALLMARK INTERFERON GAMMA RESPONSE	-0.435135
BO25323-274050-1228_Baseline	Baseline	Ven-Obi	HALLMARK INTERFERON GAMMA RESPONSE	-0.433636
BO25323-274051-1423_Baseline	Baseline	Ven-Obi	HALLMARK INTERFERON GAMMA RESPONSE	-0.575488
BO25323-274671-1404_Baseline	Baseline	Ven-Obi	HALLMARK INTERFERON GAMMA RESPONSE	-0.194646
BO25323-275017-1169_Baseline	Baseline	Ven-Obi	HALLMARK INTERFERON GAMMA RESPONSE	-0.299435
BO25323-275427-1107_Baseline	Baseline	Ven-Obi	HALLMARK INTERFERON GAMMA RESPONSE	-0.252062
BO25323-275427-1163_Baseline	Baseline	Ven-Obi	HALLMARK INTERFERON GAMMA RESPONSE	-0.347978
BO25323-276229-1285_Baseline	Baseline	Ven-Obi	HALLMARK INTERFERON GAMMA RESPONSE	-0.252154
BO25323-276753-1401_Baseline	Baseline	Ven-Obi	HALLMARK INTERFERON GAMMA RESPONSE	-0.324032
BO25323-276857-1187_Baseline	Baseline	Ven-Obi	HALLMARK INTERFERON GAMMA RESPONSE	-0.403565
BO25323-278018-1233_Baseline	Baseline	Ven-Obi	HALLMARK INTERFERON GAMMA RESPONSE	-0.487951
BO25323-279786-1436_Baseline	Baseline	Ven-Obi	HALLMARK INTERFERON GAMMA RESPONSE	-0.537332
BO25323-284580-1407_Baseline	Baseline	Ven-Obi	HALLMARK INTERFERON GAMMA RESPONSE	-0.370982
BO25323-273171-1189_Progression	Progression	Ven-Obi	HALLMARK INTERFERON GAMMA RESPONSE	-0.450004
BO25323-273189-1150_Progression	Progression	Ven-Obi	HALLMARK INTERFERON GAMMA RESPONSE	-0.0272705
BO25323-273233-1073_Progression	Progression	Ven-Obi	HALLMARK INTERFERON GAMMA RESPONSE	-0.24137
BO25323-273344-1117_Progression	Progression	Ven-Obi	HALLMARK INTERFERON GAMMA RESPONSE	-0.189023
BO25323-273344-1127_Progression	Progression	Ven-Obi	HALLMARK INTERFERON GAMMA RESPONSE	-0.415899
BO25323-273344-1161_Progression	Progression	Ven-Obi	HALLMARK INTERFERON GAMMA RESPONSE	-0.321032
BO25323-273414-1089_Progression	Progression	Ven-Obi	HALLMARK INTERFERON GAMMA RESPONSE	-0.32258
BO25323-273432-1148_Progression	Progression	Ven-Obi	HALLMARK INTERFERON GAMMA RESPONSE	-0.374353
BO25323-273846-1166_Progression	Progression	Ven-Obi	HALLMARK INTERFERON GAMMA RESPONSE	-0.414911
BO25323-273884-1383_Progression	Progression	Ven-Obi	HALLMARK INTERFERON GAMMA RESPONSE	-0.386931
BO25323-273973-1100_Progression	Progression	Ven-Obi	HALLMARK INTERFERON GAMMA RESPONSE	-0.458908
BO25323-273973-1413_Progression	Progression	Ven-Obi	HALLMARK INTERFERON GAMMA RESPONSE	-0.381589
BO25323-274030-1238_Progression	Progression	Ven-Obi	HALLMARK INTERFERON GAMMA RESPONSE	-0.267585
BO25323-274030-1303_Progression	Progression	Ven-Obi	HALLMARK INTERFERON GAMMA RESPONSE	-0.309463
BO25323-274031-1191_Progression	Progression	Ven-Obi	HALLMARK INTERFERON GAMMA RESPONSE	-0.45916
BO25323-274033-1213_Progression	Progression	Ven-Obi	HALLMARK INTERFERON GAMMA RESPONSE	-0.334882
BO25323-274036-1031_Progression	Progression	Ven-Obi	HALLMARK INTERFERON GAMMA RESPONSE	-0.157429
BO25323-274050-1228_Progression	Progression	Ven-Obi	HALLMARK INTERFERON GAMMA RESPONSE	-0.254788
BO25323-274051-1423_Progression	Progression	Ven-Obi	HALLMARK INTERFERON GAMMA RESPONSE	-0.456279
BO25323-274671-1404_Progression	Progression	Ven-Obi	HALLMARK INTERFERON GAMMA RESPONSE	-0.354502
BO25323-275017-1169_Progression	Progression	Ven-Obi	HALLMARK INTERFERON GAMMA RESPONSE	-0.260788
BO25323-275427-1107_Progression	Progression	Ven-Obi	HALLMARK INTERFERON GAMMA RESPONSE	0.0306661
BO25323-275427-1163_Progression	Progression	Ven-Obi	HALLMARK INTERFERON GAMMA RESPONSE	-0.255895
BO25323-276229-1285_Progression	Progression	Ven-Obi	HALLMARK INTERFERON GAMMA RESPONSE	-0.262152
BO25323-276753-1401_Progression	Progression	Ven-Obi	HALLMARK INTERFERON GAMMA RESPONSE	-0.18469
BO25323-276857-1187_Progression	Progression	Ven-Obi	HALLMARK INTERFERON GAMMA RESPONSE	-0.332923
BO25323-278018-1233_Progression	Progression	Ven-Obi	HALLMARK INTERFERON GAMMA RESPONSE	-0.482901
BO25323-279786-1436_Progression	Progression	Ven-Obi	HALLMARK INTERFERON GAMMA RESPONSE	-0.367241
BO25323-284580-1407_Progression	Progression	Ven-Obi	HALLMARK INTERFERON GAMMA RESPONSE	-0.347363

## Sheet: Fig4E
uID_time	seq_TIME_POINT	trtArm	pathway	gsva_score
BO25323-273189-1058_Baseline	Baseline	Clb-Obi	HALLMARK IL2_STAT5 SIGNALING	-0.256351
BO25323-273342-1041_Baseline	Baseline	Clb-Obi	HALLMARK IL2_STAT5 SIGNALING	-0.110436
BO25323-273412-1017_Baseline	Baseline	Clb-Obi	HALLMARK IL2_STAT5 SIGNALING	-0.300431
BO25323-273412-1030_Baseline	Baseline	Clb-Obi	HALLMARK IL2_STAT5 SIGNALING	-0.280166
BO25323-273757-1043_Baseline	Baseline	Clb-Obi	HALLMARK IL2_STAT5 SIGNALING	-0.276083
BO25323-273973-1033_Baseline	Baseline	Clb-Obi	HALLMARK IL2_STAT5 SIGNALING	-0.305623
BO25323-273992-1052_Baseline	Baseline	Clb-Obi	HALLMARK IL2_STAT5 SIGNALING	-0.214345
BO25323-274022-1046_Baseline	Baseline	Clb-Obi	HALLMARK IL2_STAT5 SIGNALING	-0.207135
BO25323-274022-1063_Baseline	Baseline	Clb-Obi	HALLMARK IL2_STAT5 SIGNALING	-0.0831854
BO25323-274048-1087_Baseline	Baseline	Clb-Obi	HALLMARK IL2_STAT5 SIGNALING	-0.227474
BO25323-274667-1118_Baseline	Baseline	Clb-Obi	HALLMARK IL2_STAT5 SIGNALING	0.0373284
BO25323-274762-1143_Baseline	Baseline	Clb-Obi	HALLMARK IL2_STAT5 SIGNALING	-0.153914
BO25323-275319-1102_Baseline	Baseline	Clb-Obi	HALLMARK IL2_STAT5 SIGNALING	-0.280495
BO25323-275977-1056_Baseline	Baseline	Clb-Obi	HALLMARK IL2_STAT5 SIGNALING	-0.285066
BO25323-276027-1209_Baseline	Baseline	Clb-Obi	HALLMARK IL2_STAT5 SIGNALING	-0.0790435
BO25323-273189-1058_Progression	Progression	Clb-Obi	HALLMARK IL2_STAT5 SIGNALING	-0.19053
BO25323-273342-1041_Progression	Progression	Clb-Obi	HALLMARK IL2_STAT5 SIGNALING	-0.0315118
BO25323-273412-1017_Progression	Progression	Clb-Obi	HALLMARK IL2_STAT5 SIGNALING	-0.362885
BO25323-273412-1030_Progression	Progression	Clb-Obi	HALLMARK IL2_STAT5 SIGNALING	-0.107276
BO25323-273757-1043_Progression	Progression	Clb-Obi	HALLMARK IL2_STAT5 SIGNALING	0.0167892
BO25323-273973-1033_Progression	Progression	Clb-Obi	HALLMARK IL2_STAT5 SIGNALING	-0.223262
BO25323-273992-1052_Progression	Progression	Clb-Obi	HALLMARK IL2_STAT5 SIGNALING	0.0323916
BO25323-274022-1046_Progression	Progression	Clb-Obi	HALLMARK IL2_STAT5 SIGNALING	-0.282773
BO25323-274022-1063_Progression	Progression	Clb-Obi	HALLMARK IL2_STAT5 SIGNALING	-0.000655548
BO25323-274048-1087_Progression	Progression	Clb-Obi	HALLMARK IL2_STAT5 SIGNALING	-0.241997
BO25323-274667-1118_Progression	Progression	Clb-Obi	HALLMARK IL2_STAT5 SIGNALING	0.183948
BO25323-274762-1143_Progression	Progression	Clb-Obi	HALLMARK IL2_STAT5 SIGNALING	0.0180669
BO25323-275319-1102_Progression	Progression	Clb-Obi	HALLMARK IL2_STAT5 SIGNALING	-0.197926
BO25323-275977-1056_Progression	Progression	Clb-Obi	HALLMARK IL2_STAT5 SIGNALING	0.006301
BO25323-276027-1209_Progression	Progression	Clb-Obi	HALLMARK IL2_STAT5 SIGNALING	-0.15451
BO25323-273189-1058_Baseline	Baseline	Clb-Obi	HALLMARK INFLAMMATORY RESPONSE	-0.288874
BO25323-273342-1041_Baseline	Baseline	Clb-Obi	HALLMARK INFLAMMATORY RESPONSE	-0.0665387
BO25323-273412-1017_Baseline	Baseline	Clb-Obi	HALLMARK INFLAMMATORY RESPONSE	-0.424901
BO25323-273412-1030_Baseline	Baseline	Clb-Obi	HALLMARK INFLAMMATORY RESPONSE	-0.259958
BO25323-273757-1043_Baseline	Baseline	Clb-Obi	HALLMARK INFLAMMATORY RESPONSE	-0.353096
BO25323-273973-1033_Baseline	Baseline	Clb-Obi	HALLMARK INFLAMMATORY RESPONSE	-0.306288
BO25323-273992-1052_Baseline	Baseline	Clb-Obi	HALLMARK INFLAMMATORY RESPONSE	-0.148826
BO25323-274022-1046_Baseline	Baseline	Clb-Obi	HALLMARK INFLAMMATORY RESPONSE	-0.306839
BO25323-274022-1063_Baseline	Baseline	Clb-Obi	HALLMARK INFLAMMATORY RESPONSE	-0.336597
BO25323-274048-1087_Baseline	Baseline	Clb-Obi	HALLMARK INFLAMMATORY RESPONSE	-0.273337
BO25323-274667-1118_Baseline	Baseline	Clb-Obi	HALLMARK INFLAMMATORY RESPONSE	-0.188845
BO25323-274762-1143_Baseline	Baseline	Clb-Obi	HALLMARK INFLAMMATORY RESPONSE	-0.408495
BO25323-275319-1102_Baseline	Baseline	Clb-Obi	HALLMARK INFLAMMATORY RESPONSE	-0.251129
BO25323-275977-1056_Baseline	Baseline	Clb-Obi	HALLMARK INFLAMMATORY RESPONSE	-0.442381
BO25323-276027-1209_Baseline	Baseline	Clb-Obi	HALLMARK INFLAMMATORY RESPONSE	-0.343543
BO25323-273189-1058_Progression	Progression	Clb-Obi	HALLMARK INFLAMMATORY RESPONSE	-0.341
BO25323-273342-1041_Progression	Progression	Clb-Obi	HALLMARK INFLAMMATORY RESPONSE	0.31642
BO25323-273412-1017_Progression	Progression	Clb-Obi	HALLMARK INFLAMMATORY RESPONSE	-0.306588
BO25323-273412-1030_Progression	Progression	Clb-Obi	HALLMARK INFLAMMATORY RESPONSE	-0.026382
BO25323-273757-1043_Progression	Progression	Clb-Obi	HALLMARK INFLAMMATORY RESPONSE	-0.0282537
BO25323-273973-1033_Progression	Progression	Clb-Obi	HALLMARK INFLAMMATORY RESPONSE	-0.16823
BO25323-273992-1052_Progression	Progression	Clb-Obi	HALLMARK INFLAMMATORY RESPONSE	0.0789268
BO25323-274022-1046_Progression	Progression	Clb-Obi	HALLMARK INFLAMMATORY RESPONSE	-0.207192
BO25323-274022-1063_Progression	Progression	Clb-Obi	HALLMARK INFLAMMATORY RESPONSE	-0.0587148
BO25323-274048-1087_Progression	Progression	Clb-Obi	HALLMARK INFLAMMATORY RESPONSE	-0.192507
BO25323-274667-1118_Progression	Progression	Clb-Obi	HALLMARK INFLAMMATORY RESPONSE	0.189236
BO25323-274762-1143_Progression	Progression	Clb-Obi	HALLMARK INFLAMMATORY RESPONSE	-0.295336
BO25323-275319-1102_Progression	Progression	Clb-Obi	HALLMARK INFLAMMATORY RESPONSE	-0.210342
BO25323-275977-1056_Progression	Progression	Clb-Obi	HALLMARK INFLAMMATORY RESPONSE	-0.376165
BO25323-276027-1209_Progression	Progression	Clb-Obi	HALLMARK INFLAMMATORY RESPONSE	-0.261165
BO25323-273189-1058_Baseline	Baseline	Clb-Obi	HALLMARK INTERFERON GAMMA RESPONSE	-0.46557
BO25323-273342-1041_Baseline	Baseline	Clb-Obi	HALLMARK INTERFERON GAMMA RESPONSE	-0.300378
BO25323-273412-1017_Baseline	Baseline	Clb-Obi	HALLMARK INTERFERON GAMMA RESPONSE	-0.379205
BO25323-273412-1030_Baseline	Baseline	Clb-Obi	HALLMARK INTERFERON GAMMA RESPONSE	-0.323598
BO25323-273757-1043_Baseline	Baseline	Clb-Obi	HALLMARK INTERFERON GAMMA RESPONSE	-0.30632
BO25323-273973-1033_Baseline	Baseline	Clb-Obi	HALLMARK INTERFERON GAMMA RESPONSE	-0.430265
BO25323-273992-1052_Baseline	Baseline	Clb-Obi	HALLMARK INTERFERON GAMMA RESPONSE	-0.432395
BO25323-274022-1046_Baseline	Baseline	Clb-Obi	HALLMARK INTERFERON GAMMA RESPONSE	-0.376028
BO25323-274022-1063_Baseline	Baseline	Clb-Obi	HALLMARK INTERFERON GAMMA RESPONSE	-0.391387
BO25323-274048-1087_Baseline	Baseline	Clb-Obi	HALLMARK INTERFERON GAMMA RESPONSE	-0.373477
BO25323-274667-1118_Baseline	Baseline	Clb-Obi	HALLMARK INTERFERON GAMMA RESPONSE	-0.246493
BO25323-274762-1143_Baseline	Baseline	Clb-Obi	HALLMARK INTERFERON GAMMA RESPONSE	-0.399568
BO25323-275319-1102_Baseline	Baseline	Clb-Obi	HALLMARK INTERFERON GAMMA RESPONSE	-0.492792
BO25323-275977-1056_Baseline	Baseline	Clb-Obi	HALLMARK INTERFERON GAMMA RESPONSE	-0.468829
BO25323-276027-1209_Baseline	Baseline	Clb-Obi	HALLMARK INTERFERON GAMMA RESPONSE	-0.421384
BO25323-273189-1058_Progression	Progression	Clb-Obi	HALLMARK INTERFERON GAMMA RESPONSE	-0.387573
BO25323-273342-1041_Progression	Progression	Clb-Obi	HALLMARK INTERFERON GAMMA RESPONSE	-0.265834
BO25323-273412-1017_Progression	Progression	Clb-Obi	HALLMARK INTERFERON GAMMA RESPONSE	-0.374133
BO25323-273412-1030_Progression	Progression	Clb-Obi	HALLMARK INTERFERON GAMMA RESPONSE	-0.157556
BO25323-273757-1043_Progression	Progression	Clb-Obi	HALLMARK INTERFERON GAMMA RESPONSE	-0.216871
BO25323-273973-1033_Progression	Progression	Clb-Obi	HALLMARK INTERFERON GAMMA RESPONSE	-0.375642
BO25323-273992-1052_Progression	Progression	Clb-Obi	HALLMARK INTERFERON GAMMA RESPONSE	-0.279362
BO25323-274022-1046_Progression	Progression	Clb-Obi	HALLMARK INTERFERON GAMMA RESPONSE	-0.438892
BO25323-274022-1063_Progression	Progression	Clb-Obi	HALLMARK INTERFERON GAMMA RESPONSE	-0.289229
BO25323-274048-1087_Progression	Progression	Clb-Obi	HALLMARK INTERFERON GAMMA RESPONSE	-0.254754
BO25323-274667-1118_Progression	Progression	Clb-Obi	HALLMARK INTERFERON GAMMA RESPONSE	-0.068143
BO25323-274762-1143_Progression	Progression	Clb-Obi	HALLMARK INTERFERON GAMMA RESPONSE	-0.286767
BO25323-275319-1102_Progression	Progression	Clb-Obi	HALLMARK INTERFERON GAMMA RESPONSE	-0.169867
BO25323-275977-1056_Progression	Progression	Clb-Obi	HALLMARK INTERFERON GAMMA RESPONSE	-0.438821
BO25323-276027-1209_Progression	Progression	Clb-Obi	HALLMARK INTERFERON GAMMA RESPONSE	-0.429828

## Sheet: Supp_Fig9
UMAP_1	UMAP_2	Treatment Arm	Sex	AgeGR	TP53	Del 17p	NOTCH1	SF3B1	ATM	XPO1	RPS15	POT1	NFKBIE	BIRC3	EGR2	MYD88	Q11
-0.184079	-0.614389	NA	M	Age >=75	MUTATED	ABNORMAL	Unmutated	Unmutated	Unmutated	Unmutated	Mutated	Unmutated	Unmutated	Unmutated	Unmutated	Unmutated	NORMAL
1.27948	-2.79395	NA	M	Age <75	MUTATED	ABNORMAL	Unmutated	Unmutated	Unmutated	Unmutated	Unmutated	Unmutated	Unmutated	Unmutated	Unmutated	Unmutated	NORMAL
-0.879391	2.15553	Ven-Obi	M	Age <75	UNMUTATED	NORMAL	Unmutated	Unmutated	Unmutated	Unmutated	Unmutated	Unmutated	Unmutated	Unmutated	Unmutated	Unmutated	NORMAL
-1.36008	1.37125	Ven-Obi	F	Age >=75	UNMUTATED	NORMAL	Unmutated	Unmutated	Unmutated	Unmutated	Unmutated	Unmutated	Unmutated	Unmutated	Unmutated	Unmutated	NORMAL
0.255814	1.90327	Ven-Obi	M	Age >=75	UNMUTATED	NORMAL	Unmutated	Mutated	Mutated	Unmutated	Unmutated	Unmutated	Unmutated	Unmutated	Unmutated	Unmutated	ABNORMAL
-0.692494	-3.70967	Clb-Obi	M	Age <75	UNMUTATED	NORMAL	Unmutated	Unmutated	Unmutated	Unmutated	Unmutated	Unmutated	Unmutated	Unmutated	Unmutated	Unmutated	NORMAL
0.611363	-2.56614	Ven-Obi	M	Age >=75	NA	NORMAL	NA	NA	NA	NA	NA	NA	NA	NA	NA	NA	NORMAL
2.08359	2.86264	Ven-Obi	M	Age >=75	UNMUTATED	NORMAL	Unmutated	Unmutated	Mutated	Unmutated	Unmutated	Unmutated	Unmutated	Unmutated	Unmutated	Unmutated	NORMAL
-1.02576	-3.55143	Clb-Obi	M	Age >=75	MUTATED	ABNORMAL	Unmutated	Unmutated	Unmutated	Unmutated	Unmutated	Unmutated	Unmutated	Unmutated	Unmutated	Unmutated	NORMAL
-1.75679	1.29905	Ven-Obi	M	Age <75	UNMUTATED	NORMAL	Unmutated	Unmutated	Unmutated	Unmutated	Unmutated	Unmutated	Unmutated	Unmutated	Unmutated	Unmutated	NORMAL
2.36967	2.65967	Ven-Obi	M	Age >=75	UNMUTATED	NORMAL	Unmutated	Unmutated	Unmutated	Mutated	Unmutated	Unmutated	Unmutated	Unmutated	Unmutated	Unmutated	NORMAL
-0.425637	-1.31226	Ven-Obi	M	Age <75	UNMUTATED	NORMAL	Mutated	Unmutated	Unmutated	Unmutated	Unmutated	Unmutated	Unmutated	Unmutated	Unmutated	Unmutated	NORMAL
0.335841	1.89316	Clb-Obi	M	Age <75	UNMUTATED	NORMAL	Unmutated	Unmutated	Unmutated	Unmutated	Unmutated	Unmutated	Unmutated	Unmutated	Unmutated	Unmutated	NORMAL
-0.83902	0.755883	Clb-Obi	M	Age <75	MUTATED	NORMAL	Unmutated	Unmutated	Unmutated	Unmutated	Unmutated	Mutated	Unmutated	Unmutated	Mutated	Unmutated	NORMAL
-3.33404	-0.309109	Clb-Obi	M	Age >=75	MUTATED	NORMAL	Unmutated	Unmutated	Unmutated	Unmutated	Unmutated	Unmutated	Unmutated	Unmutated	Unmutated	Unmutated	NORMAL
3.46828	-1.97192	Ven-Obi	M	Age >=75	UNMUTATED	NORMAL	Mutated	Unmutated	Unmutated	Unmutated	Unmutated	Unmutated	Unmutated	Unmutated	Unmutated	Unmutated	NORMAL
0.0191569	-2.81731	Ven-Obi	M	Age >=75	NA	NORMAL	NA	NA	NA	NA	NA	NA	NA	NA	NA	NA	NORMAL
0.273565	0.828731	Clb-Obi	F	Age >=75	UNMUTATED	NORMAL	Unmutated	Mutated	Unmutated	Unmutated	Unmutated	Unmutated	Unmutated	Unmutated	Unmutated	Unmutated	NORMAL
2.7695	-2.11231	Ven-Obi	F	Age >=75	UNMUTATED	NORMAL	Unmutated	Unmutated	Unmutated	Unmutated	Unmutated	Unmutated	Unmutated	Unmutated	Unmutated	Unmutated	NORMAL
-1.98877	1.49862	Clb-Obi	M	Age <75	UNMUTATED	NA	Unmutated	Unmutated	Mutated	Unmutated	Unmutated	Unmutated	Unmutated	Unmutated	Unmutated	Unmutated	NA
-2.17797	0.715369	Ven-Obi	M	Age <75	UNMUTATED	NORMAL	Unmutated	Mutated	Unmutated	Unmutated	Unmutated	Unmutated	Unmutated	Unmutated	Unmutated	Unmutated	NORMAL
-2.35274	0.95932	Clb-Obi	F	Age <75	UNMUTATED	NORMAL	Unmutated	Unmutated	Unmutated	Unmutated	Unmutated	Unmutated	Unmutated	Unmutated	Unmutated	Unmutated	NORMAL
-1.09843	-2.85697	Ven-Obi	M	Age >=75	UNMUTATED	NORMAL	Unmutated	Unmutated	Unmutated	Unmutated	Unmutated	Unmutated	Unmutated	Unmutated	Unmutated	Unmutated	NORMAL
3.04326	1.55064	Clb-Obi	M	Age >=75	UNMUTATED	ABNORMAL	Unmutated	Unmutated	Unmutated	Unmutated	Unmutated	Unmutated	Unmutated	Unmutated	Unmutated	Unmutated	NORMAL
1.30469	-1.92856	Clb-Obi	M	Age <75	UNMUTATED	NORMAL	Unmutated	Unmutated	Mutated	Unmutated	Unmutated	Unmutated	Unmutated	Unmutated	Unmutated	Unmutated	NORMAL
1.07106	-1.59938	Ven-Obi	M	Age >=75	UNMUTATED	NORMAL	Mutated	Unmutated	Unmutated	Unmutated	Unmutated	Unmutated	Unmutated	Unmutated	Unmutated	Unmutated	NORMAL
-2.68646	-0.456183	Ven-Obi	M	Age >=75	UNMUTATED	NORMAL	Unmutated	Unmutated	Unmutated	Unmutated	Unmutated	Unmutated	Unmutated	Unmutated	Unmutated	Unmutated	NORMAL
1.57253	-2.54308	Ven-Obi	F	Age >=75	UNMUTATED	NORMAL	Unmutated	Unmutated	Unmutated	Unmutated	Unmutated	Mutated	Unmutated	Unmutated	Unmutated	Unmutated	NORMAL
1.81887	0.603489	Clb-Obi	F	Age >=75	UNMUTATED	NORMAL	Mutated	Unmutated	Unmutated	Mutated	Mutated	Unmutated	Unmutated	Unmutated	Unmutated	Unmutated	NORMAL
-0.738278	-2.77798	Clb-Obi	M	Age <75	UNMUTATED	NORMAL	Unmutated	Unmutated	Unmutated	Unmutated	Unmutated	Unmutated	Unmutated	Unmutated	Unmutated	Unmutated	NORMAL
-0.872772	-0.295254	Clb-Obi	M	Age <75	UNMUTATED	NORMAL	Unmutated	Unmutated	Unmutated	Unmutated	Unmutated	Mutated	Unmutated	Unmutated	Unmutated	Unmutated	NORMAL
2.67409	-0.584965	Ven-Obi	F	Age <75	UNMUTATED	NORMAL	Unmutated	Unmutated	Unmutated	Unmutated	Unmutated	Unmutated	Unmutated	Unmutated	Unmutated	Unmutated	NORMAL
-1.04147	-2.46335	Clb-Obi	F	Age >=75	UNMUTATED	NORMAL	Unmutated	Unmutated	Unmutated	Unmutated	Unmutated	Unmutated	Unmutated	Unmutated	Mutated	Unmutated	NORMAL
2.931	-0.459052	Clb-Obi	F	Age >=75	UNMUTATED	NORMAL	Unmutated	Unmutated	Unmutated	Mutated	Unmutated	Unmutated	Unmutated	Unmutated	Unmutated	Unmutated	NORMAL
0.389542	0.836557	Ven-Obi	M	Age <75	UNMUTATED	NORMAL	Unmutated	Unmutated	Unmutated	Unmutated	Unmutated	Unmutated	Unmutated	Unmutated	Unmutated	Unmutated	NORMAL
3.54544	1.12628	Clb-Obi	F	Age <75	UNMUTATED	NORMAL	Unmutated	Unmutated	Unmutated	Unmutated	Unmutated	Unmutated	Unmutated	Mutated	Mutated	Unmutated	ABNORMAL
-0.282842	2.23082	Ven-Obi	M	Age <75	UNMUTATED	NORMAL	Unmutated	Unmutated	Unmutated	Unmutated	Unmutated	Unmutated	Unmutated	Unmutated	Unmutated	Unmutated	NORMAL
3.0859	1.60185	Clb-Obi	M	Age <75	UNMUTATED	NORMAL	Unmutated	Unmutated	Unmutated	Unmutated	Unmutated	Unmutated	Unmutated	Mutated	Unmutated	Unmutated	ABNORMAL
1.22544	-0.604423	Clb-Obi	F	Age >=75	UNMUTATED	NORMAL	Mutated	Unmutated	Unmutated	Unmutated	Unmutated	Unmutated	Unmutated	Unmutated	Unmutated	Unmutated	NORMAL
2.69032	-1.04074	Ven-Obi	M	Age <75	UNMUTATED	ABNORMAL	Unmutated	Unmutated	Unmutated	Unmutated	Unmutated	Unmutated	Unmutated	Unmutated	Unmutated	Unmutated	NORMAL
0.171973	2.20025	Ven-Obi	F	Age <75	UNMUTATED	NORMAL	Unmutated	Mutated	Mutated	Unmutated	Unmutated	Mutated	Unmutated	Unmutated	Unmutated	Unmutated	NORMAL
0.159562	-2.23777	Clb-Obi	M	Age >=75	UNMUTATED	NORMAL	Unmutated	Unmutated	Unmutated	Unmutated	Unmutated	Unmutated	Unmutated	Unmutated	Unmutated	Unmutated	NORMAL
0.134098	-0.631958	Ven-Obi	F	Age <75	UNMUTATED	NORMAL	Mutated	Unmutated	Unmutated	Unmutated	Unmutated	Unmutated	Unmutated	Mutated	Unmutated	Unmutated	NORMAL
-1.53581	-3.19306	Ven-Obi	M	Age >=75	UNMUTATED	NORMAL	Unmutated	Unmutated	Unmutated	Unmutated	Unmutated	Unmutated	Unmutated	Unmutated	Unmutated	Unmutated	NORMAL
3.06359	1.95386	Ven-Obi	M	Age <75	UNMUTATED	NORMAL	Mutated	Unmutated	Unmutated	Unmutated	Unmutated	Unmutated	Unmutated	Unmutated	Unmutated	Unmutated	NORMAL
-0.735525	-0.855452	Ven-Obi	M	Age >=75	UNMUTATED	NORMAL	Mutated	Unmutated	Unmutated	Unmutated	Unmutated	Unmutated	Unmutated	Unmutated	Unmutated	Unmutated	NORMAL
1.15681	-2.95968	Clb-Obi	M	Age >=75	UNMUTATED	NORMAL	Mutated	Unmutated	Unmutated	Unmutated	Unmutated	Unmutated	Unmutated	Unmutated	Unmutated	Unmutated	NORMAL
1.33808	3.57069	Ven-Obi	F	Age <75	UNMUTATED	NORMAL	Unmutated	Unmutated	Unmutated	Unmutated	Mutated	Unmutated	Unmutated	Unmutated	Unmutated	Unmutated	NORMAL
2.66296	1.56856	Ven-Obi	M	Age <75	UNMUTATED	NORMAL	Unmutated	Unmutated	Unmutated	Unmutated	Unmutated	Unmutated	Unmutated	Unmutated	Unmutated	Unmutated	NORMAL
-3.19272	2.30842	Clb-Obi	M	Age <75	UNMUTATED	NORMAL	Unmutated	Unmutated	Unmutated	Unmutated	Unmutated	Unmutated	Unmutated	Unmutated	Unmutated	Unmutated	NORMAL
3.4403	-2.1222	Ven-Obi	F	Age <75	UNMUTATED	NORMAL	Mutated	Unmutated	Unmutated	Mutated	Unmutated	Unmutated	Unmutated	Unmutated	Unmutated	Unmutated	NORMAL
-2.80399	2.01682	Clb-Obi	M	Age <75	UNMUTATED	NORMAL	Unmutated	Unmutated	Unmutated	Unmutated	Unmutated	Unmutated	Unmutated	Unmutated	Unmutated	Unmutated	NORMAL
-2.8925	1.6643	Ven-Obi	M	Age <75	UNMUTATED	NORMAL	Unmutated	Unmutated	Unmutated	Unmutated	Unmutated	Unmutated	Unmutated	Unmutated	Unmutated	Unmutated	NORMAL
-1.69963	1.16347	Clb-Obi	M	Age <75	UNMUTATED	NORMAL	Unmutated	Mutated	Unmutated	Unmutated	Unmutated	Unmutated	Unmutated	Unmutated	Unmutated	Unmutated	NORMAL
2.62519	1.71187	Ven-Obi	M	Age <75	UNMUTATED	NORMAL	Unmutated	Mutated	Unmutated	Unmutated	Unmutated	Unmutated	Unmutated	Unmutated	Unmutated	Unmutated	ABNORMAL
0.438962	2.60808	Ven-Obi	M	Age <75	MUTATED	ABNORMAL	Unmutated	Unmutated	Unmutated	Unmutated	Unmutated	Unmutated	Unmutated	Unmutated	Unmutated	Unmutated	ABNORMAL
-1.40447	-0.285366	Clb-Obi	F	Age <75	UNMUTATED	NORMAL	Unmutated	Mutated	Mutated	Unmutated	Unmutated	Unmutated	Unmutated	Unmutated	Unmutated	Unmutated	ABNORMAL
1.71151	3.57484	Clb-Obi	F	Age >=75	UNMUTATED	NORMAL	Mutated	Unmutated	Unmutated	Unmutated	Mutated	Unmutated	Unmutated	Unmutated	Unmutated	Unmutated	ABNORMAL
-2.95047	1.95895	Ven-Obi	F	Age <75	UNMUTATED	NORMAL	Unmutated	Unmutated	Unmutated	Unmutated	Unmutated	Unmutated	Unmutated	Unmutated	Unmutated	Unmutated	NORMAL
2.04135	3.3296	Clb-Obi	F	Age <75	UNMUTATED	NORMAL	Unmutated	Unmutated	Mutated	Unmutated	Unmutated	Unmutated	Unmutated	Unmutated	Unmutated	Unmutated	NORMAL
-3.07586	2.39084	Clb-Obi	M	Age <75	UNMUTATED	NORMAL	Unmutated	Unmutated	Unmutated	Unmutated	Unmutated	Unmutated	Unmutated	Unmutated	Unmutated	Unmutated	NORMAL
-2.40238	-0.860928	Clb-Obi	M	Age <75	UNMUTATED	NORMAL	Unmutated	Unmutated	Mutated	Mutated	Unmutated	Unmutated	Unmutated	Unmutated	Unmutated	Unmutated	ABNORMAL
-2.27723	2.24067	Clb-Obi	M	Age <75	UNMUTATED	NORMAL	Unmutated	Unmutated	Unmutated	Unmutated	Unmutated	Unmutated	Unmutated	Unmutated	Unmutated	Unmutated	NORMAL
-2.41239	0.0306658	Ven-Obi	M	Age <75	UNMUTATED	NORMAL	Unmutated	Unmutated	Unmutated	Unmutated	Unmutated	Unmutated	Unmutated	Unmutated	Unmutated	Unmutated	NORMAL
1.85718	1.7846	Clb-Obi	M	Age >=75	UNMUTATED	NORMAL	Unmutated	Unmutated	Unmutated	Unmutated	Unmutated	Unmutated	Unmutated	Unmutated	Unmutated	Unmutated	ABNORMAL
0.596543	-0.352495	Clb-Obi	M	Age >=75	UNMUTATED	NORMAL	Unmutated	Mutated	Unmutated	Unmutated	Unmutated	Unmutated	Unmutated	Unmutated	Unmutated	Unmutated	NORMAL
-2.04045	-1.86292	Clb-Obi	F	Age <75	UNMUTATED	NORMAL	Unmutated	Unmutated	Unmutated	Unmutated	Unmutated	Unmutated	Unmutated	Unmutated	Unmutated	Unmutated	NORMAL
-0.102844	-2.91048	Clb-Obi	F	Age >=75	UNMUTATED	NORMAL	Unmutated	Mutated	Mutated	Unmutated	Unmutated	Unmutated	Unmutated	Unmutated	Unmutated	Unmutated	NORMAL
-2.62415	0.40662	Clb-Obi	M	Age >=75	UNMUTATED	NORMAL	Unmutated	Unmutated	Unmutated	Unmutated	Unmutated	Mutated	Unmutated	Unmutated	Mutated	Unmutated	NORMAL
-2.35603	-1.35521	Clb-Obi	M	Age >=75	MUTATED	ABNORMAL	Unmutated	Unmutated	Unmutated	Unmutated	Unmutated	Unmutated	Unmutated	Unmutated	Unmutated	Unmutated	NORMAL
-1.60486	-2.57534	Clb-Obi	M	Age >=75	UNMUTATED	NORMAL	Unmutated	Unmutated	Unmutated	Unmutated	Unmutated	Unmutated	Unmutated	Unmutated	Unmutated	Mutated	NORMAL
-0.106752	-1.04854	Ven-Obi	M	Age <75	MUTATED	ABNORMAL	Unmutated	Unmutated	Unmutated	Unmutated	Unmutated	Unmutated	Unmutated	Unmutated	Unmutated	Unmutated	NORMAL
0.558875	1.024	Ven-Obi	M	Age <75	UNMUTATED	NORMAL	Unmutated	Unmutated	Unmutated	Unmutated	Unmutated	Unmutated	Unmutated	Unmutated	Unmutated	Unmutated	NORMAL
-2.93876	1.53921	Clb-Obi	F	Age >=75	UNMUTATED	NORMAL	Unmutated	Unmutated	Unmutated	Unmutated	Unmutated	Unmutated	Unmutated	Unmutated	Unmutated	Unmutated	NORMAL
-2.24966	-0.0936012	Clb-Obi	M	Age >=75	UNMUTATED	NORMAL	Unmutated	Unmutated	Mutated	Mutated	Unmutated	Unmutated	Unmutated	Unmutated	Unmutated	Unmutated	ABNORMAL
1.86133	-2.96422	Clb-Obi	M	Age <75	UNMUTATED	NORMAL	Unmutated	Unmutated	Unmutated	Unmutated	Unmutated	Unmutated	Unmutated	Unmutated	Unmutated	Unmutated	NORMAL
3.526	-1.11096	Ven-Obi	M	Age <75	UNMUTATED	NORMAL	Unmutated	Unmutated	Unmutated	Unmutated	Unmutated	Unmutated	Unmutated	Unmutated	Unmutated	Unmutated	NORMAL
-1.5649	0.230803	Clb-Obi	F	Age >=75	UNMUTATED	NORMAL	Mutated	Unmutated	Unmutated	Unmutated	Unmutated	Unmutated	Unmutated	Unmutated	Unmutated	Unmutated	NORMAL
0.910816	0.0408227	Ven-Obi	M	Age >=75	MUTATED	NORMAL	Mutated	Unmutated	Unmutated	Unmutated	Unmutated	Unmutated	Unmutated	Unmutated	Unmutated	Unmutated	NORMAL
0.548921	2.10026	Clb-Obi	F	Age >=75	UNMUTATED	NORMAL	Unmutated	Mutated	Unmutated	Unmutated	Unmutated	Unmutated	Unmutated	Mutated	Unmutated	Unmutated	NORMAL
1.08566	3.28008	Clb-Obi	M	Age <75	UNMUTATED	NORMAL	Mutated	Mutated	Mutated	Unmutated	Unmutated	Unmutated	Unmutated	Unmutated	Unmutated	Unmutated	NORMAL
-2.5081	2.33817	Ven-Obi	M	Age <75	UNMUTATED	NORMAL	Unmutated	Unmutated	Unmutated	Unmutated	Unmutated	Unmutated	Unmutated	Unmutated	Unmutated	Unmutated	NORMAL
-1.67831	-0.00887897	Clb-Obi	M	Age <75	UNMUTATED	NORMAL	Unmutated	Mutated	Unmutated	Unmutated	Unmutated	Unmutated	Mutated	Unmutated	Unmutated	Unmutated	NORMAL
-2.57955	0.788129	Ven-Obi	F	Age >=75	UNMUTATED	NORMAL	Unmutated	Unmutated	Unmutated	Unmutated	Unmutated	Unmutated	Unmutated	Unmutated	Unmutated	Unmutated	NORMAL
-3.06064	0.406532	Clb-Obi	F	Age >=75	UNMUTATED	NORMAL	Unmutated	Unmutated	Unmutated	Unmutated	Unmutated	Unmutated	Unmutated	Unmutated	Unmutated	Unmutated	NORMAL
-2.06461	-2.41461	Clb-Obi	M	Age <75	UNMUTATED	NORMAL	Unmutated	Mutated	Unmutated	Unmutated	Unmutated	Unmutated	Unmutated	Unmutated	Unmutated	Unmutated	NORMAL
-1.50492	1.53303	Clb-Obi	M	Age >=75	UNMUTATED	NORMAL	Unmutated	Mutated	Unmutated	Unmutated	Unmutated	Unmutated	Unmutated	Unmutated	Unmutated	Unmutated	NORMAL
-1.69979	2.52751	Clb-Obi	F	Age >=75	UNMUTATED	NORMAL	Unmutated	Unmutated	Unmutated	Unmutated	Unmutated	Unmutated	Unmutated	Unmutated	Unmutated	Unmutated	NORMAL
-1.4664	2.70676	Clb-Obi	F	Age <75	UNMUTATED	NORMAL	Unmutated	Unmutated	Unmutated	Unmutated	Unmutated	Unmutated	Unmutated	Unmutated	Unmutated	Unmutated	NORMAL
-1.9253	-2.67754	Clb-Obi	M	Age <75	UNMUTATED	NORMAL	Unmutated	Unmutated	Unmutated	Unmutated	Unmutated	Unmutated	Unmutated	Unmutated	Unmutated	Mutated	NORMAL
2.27255	1.47335	Ven-Obi	M	Age <75	UNMUTATED	NORMAL	Unmutated	Unmutated	Unmutated	Unmutated	Unmutated	Unmutated	Unmutated	Unmutated	Unmutated	Unmutated	ABNORMAL
-3.29263	1.70212	Clb-Obi	M	Age >=75	UNMUTATED	NORMAL	Unmutated	Unmutated	Unmutated	Unmutated	Unmutated	Unmutated	Unmutated	Unmutated	Unmutated	Unmutated	NORMAL
-1.96822	-0.500449	Clb-Obi	F	Age >=75	UNMUTATED	NORMAL	Unmutated	Unmutated	Unmutated	Unmutated	Unmutated	Unmutated	Unmutated	Unmutated	Unmutated	Mutated	NORMAL
-2.22839	-2.7699	Ven-Obi	F	Age >=75	UNMUTATED	NORMAL	Unmutated	Unmutated	Unmutated	Unmutated	Unmutated	Unmutated	Unmutated	Unmutated	Unmutated	Unmutated	NORMAL
-0.114736	-3.11779	Ven-Obi	F	Age >=75	UNMUTATED	NORMAL	Unmutated	Mutated	Mutated	Unmutated	Unmutated	Unmutated	Mutated	Unmutated	Unmutated	Unmutated	NORMAL
0.0067219	-0.0249221	Ven-Obi	F	Age <75	UNMUTATED	NORMAL	Mutated	Unmutated	Unmutated	Unmutated	Unmutated	Unmutated	Unmutated	Unmutated	Mutated	Unmutated	NORMAL
-3.50914	-1.12641	Clb-Obi	M	Age >=75	UNMUTATED	NORMAL	Unmutated	Unmutated	Unmutated	Unmutated	Unmutated	Unmutated	Unmutated	Unmutated	Unmutated	Unmutated	NORMAL
-3.28864	1.39252	Ven-Obi	F	Age <75	UNMUTATED	NORMAL	Unmutated	Unmutated	Unmutated	Unmutated	Unmutated	Unmutated	Unmutated	Unmutated	Unmutated	Unmutated	NORMAL
-3.70158	1.097	Ven-Obi	F	Age >=75	UNMUTATED	NORMAL	Mutated	Unmutated	Unmutated	Unmutated	Unmutated	Unmutated	Unmutated	Unmutated	Unmutated	Unmutated	NORMAL
0.583611	-0.775352	Ven-Obi	F	Age >=75	UNMUTATED	NORMAL	Unmutated	Unmutated	Unmutated	Unmutated	Unmutated	Unmutated	Unmutated	Unmutated	Unmutated	Unmutated	ABNORMAL
1.25386	2.32215	Ven-Obi	M	Age <75	UNMUTATED	NORMAL	Unmutated	Mutated	Unmutated	Unmutated	Unmutated	Unmutated	Unmutated	Unmutated	Unmutated	Unmutated	NORMAL
1.89341	-1.11029	Clb-Obi	F	Age <75	UNMUTATED	NORMAL	Mutated	Unmutated	Unmutated	Unmutated	Unmutated	Unmutated	Unmutated	Unmutated	Unmutated	Unmutated	NORMAL
-1.99374	1.12416	Ven-Obi	M	Age <75	UNMUTATED	NORMAL	Unmutated	Mutated	Mutated	Unmutated	Unmutated	Unmutated	Unmutated	Unmutated	Unmutated	Unmutated	ABNORMAL
-2.21689	-0.600484	Clb-Obi	M	Age <75	UNMUTATED	NORMAL	NA	NA	NA	NA	NA	NA	NA	NA	NA	NA	NORMAL
0.560433	-0.645714	Clb-Obi	M	Age <75	MUTATED	ABNORMAL	Unmutated	Unmutated	Unmutated	Unmutated	Unmutated	Unmutated	Unmutated	Unmutated	Unmutated	Unmutated	NORMAL
2.04692	3.38601	Ven-Obi	M	Age <75	UNMUTATED	NORMAL	Unmutated	Unmutated	Unmutated	Unmutated	Unmutated	Unmutated	Unmutated	Mutated	Unmutated	Unmutated	NORMAL
-1.03899	-3.12102	Clb-Obi	F	Age <75	UNMUTATED	NORMAL	Unmutated	Unmutated	Unmutated	Unmutated	Unmutated	Unmutated	Unmutated	Unmutated	Unmutated	Unmutated	NORMAL
2.97218	0.729967	Ven-Obi	M	Age >=75	UNMUTATED	NORMAL	Unmutated	Unmutated	Unmutated	Unmutated	Unmutated	Unmutated	Unmutated	Unmutated	Unmutated	Unmutated	ABNORMAL
-2.70559	-0.87473	Clb-Obi	M	Age >=75	UNMUTATED	NORMAL	NA	NA	NA	NA	NA	NA	NA	NA	NA	NA	NORMAL
-2.14159	-1.63328	Clb-Obi	F	Age <75	UNMUTATED	NORMAL	Unmutated	Unmutated	Unmutated	Unmutated	Unmutated	Unmutated	Unmutated	Unmutated	Unmutated	Unmutated	NORMAL
1.6174	-0.298293	Ven-Obi	M	Age >=75	UNMUTATED	NORMAL	Unmutated	Unmutated	Unmutated	Unmutated	Unmutated	Unmutated	Unmutated	Unmutated	Unmutated	Unmutated	ABNORMAL
0.312824	0.17123	Clb-Obi	M	Age <75	UNMUTATED	NORMAL	Unmutated	Unmutated	Unmutated	Unmutated	Unmutated	Unmutated	Unmutated	Unmutated	Unmutated	Unmutated	NORMAL
1.89613	2.34913	Ven-Obi	M	Age <75	UNMUTATED	NORMAL	Unmutated	Unmutated	Mutated	Unmutated	Unmutated	Unmutated	Unmutated	Unmutated	Unmutated	Unmutated	ABNORMAL
1.69245	1.15246	Ven-Obi	F	Age <75	UNMUTATED	NORMAL	Unmutated	Unmutated	Unmutated	Unmutated	Unmutated	Unmutated	Unmutated	Unmutated	Unmutated	Unmutated	ABNORMAL
-4.06161	-0.907855	Ven-Obi	M	Age <75	UNMUTATED	NORMAL	Unmutated	Unmutated	Unmutated	Unmutated	Unmutated	Unmutated	Unmutated	Unmutated	Unmutated	Unmutated	NORMAL
-0.0662123	-2.10298	Clb-Obi	M	Age >=75	MUTATED	ABNORMAL	Mutated	Mutated	Unmutated	Unmutated	Unmutated	Unmutated	Unmutated	Unmutated	Mutated	Unmutated	NORMAL
-3.89545	-0.153652	Ven-Obi	M	Age <75	UNMUTATED	NORMAL	Unmutated	Unmutated	Unmutated	Unmutated	Unmutated	Unmutated	Unmutated	Unmutated	Unmutated	Unmutated	NORMAL
-3.77278	-0.809789	Ven-Obi	F	Age <75	UNMUTATED	NORMAL	Unmutated	Unmutated	Unmutated	Unmutated	Unmutated	Unmutated	Unmutated	Unmutated	Unmutated	Unmutated	NORMAL
2.47297	1.21396	Clb-Obi	M	Age <75	MUTATED	NORMAL	Mutated	Unmutated	Unmutated	Mutated	Unmutated	Unmutated	Unmutated	Unmutated	Unmutated	Unmutated	NORMAL
-0.601133	1.89096	Clb-Obi	F	Age <75	UNMUTATED	NORMAL	Unmutated	Unmutated	Unmutated	Unmutated	Unmutated	Unmutated	Unmutated	Unmutated	Unmutated	Unmutated	NORMAL
1.26153	-0.872286	Clb-Obi	M	Age <75	UNMUTATED	NORMAL	Unmutated	Unmutated	Unmutated	Unmutated	Unmutated	Unmutated	Mutated	Unmutated	Unmutated	Unmutated	ABNORMAL
0.952337	-0.994394	Clb-Obi	M	Age <75	UNMUTATED	NORMAL	Unmutated	Unmutated	Unmutated	Unmutated	Unmutated	Unmutated	Unmutated	Unmutated	Unmutated	Unmutated	ABNORMAL
3.11865	0.993731	Ven-Obi	F	Age <75	UNMUTATED	NORMAL	Unmutated	Mutated	Unmutated	Unmutated	Unmutated	Unmutated	Unmutated	Unmutated	Unmutated	Unmutated	ABNORMAL
0.44776	0.157682	Ven-Obi	M	Age <75	UNMUTATED	NORMAL	Unmutated	Unmutated	Unmutated	Unmutated	Unmutated	Unmutated	Unmutated	Unmutated	Unmutated	Unmutated	NORMAL
1.03189	-0.149797	Clb-Obi	M	Age <75	UNMUTATED	NORMAL	Mutated	Mutated	Unmutated	Mutated	Unmutated	Unmutated	Unmutated	Unmutated	Unmutated	Unmutated	NORMAL
2.41517	-1.80584	Ven-Obi	F	Age <75	UNMUTATED	NORMAL	Mutated	Unmutated	Unmutated	Unmutated	Unmutated	Unmutated	Unmutated	Unmutated	Unmutated	Unmutated	NORMAL
-3.55461	-0.348018	Ven-Obi	M	Age <75	UNMUTATED	NORMAL	Unmutated	Unmutated	Unmutated	Unmutated	Unmutated	Unmutated	Unmutated	Unmutated	Unmutated	Mutated	NORMAL
1.3816	2.77842	Clb-Obi	M	Age <75	UNMUTATED	NORMAL	Unmutated	Mutated	Unmutated	Mutated	Unmutated	Unmutated	Unmutated	Unmutated	Unmutated	Unmutated	NORMAL
-2.84226	0.221434	Ven-Obi	F	Age <75	UNMUTATED	NORMAL	Unmutated	Unmutated	Unmutated	Unmutated	Unmutated	Unmutated	Unmutated	Unmutated	Unmutated	Unmutated	NORMAL
-0.494467	-1.64024	Clb-Obi	F	Age >=75	MUTATED	ABNORMAL	Mutated	Unmutated	Unmutated	Unmutated	Unmutated	Unmutated	Unmutated	Unmutated	Unmutated	Unmutated	NORMAL
-3.90607	-0.39502	Ven-Obi	M	Age <75	UNMUTATED	NORMAL	Mutated	Unmutated	Unmutated	Unmutated	Unmutated	Unmutated	Unmutated	Unmutated	Unmutated	Unmutated	NORMAL
-2.2632	1.21427	Ven-Obi	M	Age <75	MUTATED	NORMAL	Mutated	Mutated	Mutated	Unmutated	Unmutated	Unmutated	Unmutated	Unmutated	Unmutated	Unmutated	NORMAL
-3.04136	2.19094	Ven-Obi	F	Age <75	UNMUTATED	NORMAL	Unmutated	Unmutated	Unmutated	Unmutated	Unmutated	Unmutated	Unmutated	Unmutated	Unmutated	Unmutated	NORMAL
1.55347	-2.56661	Ven-Obi	M	Age <75	UNMUTATED	NORMAL	Unmutated	Unmutated	Unmutated	Unmutated	Unmutated	Unmutated	Unmutated	Unmutated	Unmutated	Unmutated	NORMAL
2.4982	-2.65126	Ven-Obi	M	Age >=75	UNMUTATED	NORMAL	Unmutated	Unmutated	Unmutated	Unmutated	Unmutated	Unmutated	Unmutated	Unmutated	Unmutated	Unmutated	NORMAL
0.179937	-0.788222	Clb-Obi	F	Age <75	UNMUTATED	NORMAL	Unmutated	Unmutated	Mutated	Unmutated	Unmutated	Unmutated	Unmutated	Unmutated	Unmutated	Unmutated	NORMAL
-3.44748	0.11703	Ven-Obi	M	Age <75	UNMUTATED	NORMAL	Unmutated	Unmutated	Unmutated	Unmutated	Unmutated	Unmutated	Unmutated	Unmutated	Unmutated	Unmutated	NORMAL
3.1491	-0.22758	Clb-Obi	M	Age >=75	UNMUTATED	NORMAL	Mutated	Unmutated	Mutated	Unmutated	Unmutated	Unmutated	Unmutated	Unmutated	Unmutated	Unmutated	ABNORMAL
-0.583128	2.91441	Ven-Obi	M	Age <75	MUTATED	NORMAL	Mutated	Mutated	Unmutated	Unmutated	Unmutated	Unmutated	Unmutated	Unmutated	Unmutated	Unmutated	NORMAL
-3.20319	1.81067	Ven-Obi	F	Age <75	UNMUTATED	NORMAL	Unmutated	Unmutated	Unmutated	Unmutated	Unmutated	Mutated	Unmutated	Unmutated	Unmutated	Unmutated	NORMAL
-1.71394	-3.08412	Ven-Obi	M	Age <75	UNMUTATED	NORMAL	Unmutated	Unmutated	Unmutated	Unmutated	Unmutated	Unmutated	Unmutated	Unmutated	Unmutated	Unmutated	NORMAL
-0.637974	2.64608	Ven-Obi	F	Age <75	UNMUTATED	NORMAL	Unmutated	Unmutated	Unmutated	Unmutated	Unmutated	Unmutated	Unmutated	Unmutated	Unmutated	Unmutated	NORMAL
2.39608	2.76349	Ven-Obi	M	Age <75	UNMUTATED	NORMAL	Unmutated	Unmutated	Unmutated	Unmutated	Unmutated	Unmutated	Mutated	Unmutated	Unmutated	Unmutated	ABNORMAL
-2.27955	-1.70019	Clb-Obi	F	Age <75	UNMUTATED	NORMAL	Unmutated	Unmutated	Unmutated	Unmutated	Unmutated	Unmutated	Unmutated	Unmutated	Unmutated	Unmutated	NORMAL
2.18442	-2.69362	Ven-Obi	M	Age <75	MUTATED	ABNORMAL	Unmutated	Unmutated	Unmutated	Unmutated	Unmutated	Unmutated	Unmutated	Unmutated	Unmutated	Unmutated	NORMAL
3.64053	-2.11275	Clb-Obi	M	Age <75	UNMUTATED	NORMAL	Unmutated	Unmutated	Unmutated	Unmutated	Unmutated	Unmutated	Unmutated	Unmutated	Unmutated	Unmutated	NORMAL
1.30803	-1.87016	Ven-Obi	M	Age <75	MUTATED	NORMAL	Mutated	Unmutated	Unmutated	Unmutated	Unmutated	Unmutated	Unmutated	Unmutated	Unmutated	Unmutated	NORMAL
-0.845971	-3.16742	Clb-Obi	M	Age <75	UNMUTATED	NORMAL	Unmutated	Unmutated	Unmutated	Unmutated	Unmutated	Unmutated	Unmutated	Unmutated	Unmutated	Unmutated	NORMAL
-0.0117613	2.33275	Clb-Obi	M	Age <75	UNMUTATED	NORMAL	Unmutated	Mutated	Unmutated	Unmutated	Unmutated	Unmutated	Unmutated	Unmutated	Unmutated	Unmutated	NORMAL
2.17161	2.27977	Clb-Obi	M	Age <75	UNMUTATED	NORMAL	Unmutated	Unmutated	Unmutated	Unmutated	Unmutated	Unmutated	Unmutated	Unmutated	Unmutated	Unmutated	ABNORMAL
-0.0366426	-1.86988	Ven-Obi	M	Age >=75	UNMUTATED	NORMAL	Mutated	Unmutated	Unmutated	Unmutated	Unmutated	Unmutated	Unmutated	Unmutated	Unmutated	Unmutated	NORMAL
-1.66704	-0.631929	Clb-Obi	M	Age <75	UNMUTATED	NORMAL	Unmutated	Mutated	Unmutated	Unmutated	Unmutated	Unmutated	Mutated	Unmutated	Unmutated	Unmutated	NORMAL
1.94972	-2.79822	Ven-Obi	M	Age <75	UNMUTATED	NORMAL	Unmutated	Unmutated	Unmutated	Unmutated	Unmutated	Unmutated	Unmutated	Unmutated	Unmutated	Unmutated	NORMAL
-3.03177	-0.571979	Clb-Obi	M	Age <75	MUTATED	NORMAL	Unmutated	Unmutated	Unmutated	Unmutated	Unmutated	Unmutated	Unmutated	Unmutated	Unmutated	Unmutated	NORMAL
-0.449216	-1.5981	Clb-Obi	M	Age <75	NA	NA	NA	NA	NA	NA	NA	NA	NA	NA	NA	NA	NA
0.180267	-0.342116	Clb-Obi	M	Age <75	UNMUTATED	NORMAL	Unmutated	Mutated	Unmutated	Unmutated	Unmutated	Unmutated	Unmutated	Unmutated	Unmutated	Unmutated	NORMAL
1.93407	3.7875	Ven-Obi	M	Age >=75	UNMUTATED	NORMAL	Mutated	Unmutated	Unmutated	Unmutated	Unmutated	Unmutated	Unmutated	Unmutated	Unmutated	Unmutated	NORMAL
1.63212	-3.13516	Clb-Obi	F	Age <75	MUTATED	ABNORMAL	Unmutated	Unmutated	Unmutated	Mutated	Unmutated	Unmutated	Unmutated	Unmutated	Unmutated	Unmutated	NORMAL
-2.911	2.28162	Ven-Obi	M	Age <75	UNMUTATED	NORMAL	Unmutated	Unmutated	Unmutated	Unmutated	Unmutated	Unmutated	Unmutated	Unmutated	Unmutated	Unmutated	NORMAL
-1.64812	1.17086	Ven-Obi	M	Age >=75	UNMUTATED	NORMAL	Unmutated	Mutated	Unmutated	Unmutated	Unmutated	Unmutated	Unmutated	Unmutated	Unmutated	Unmutated	NORMAL
2.52124	1.71064	Clb-Obi	F	Age <75	UNMUTATED	NORMAL	Unmutated	Unmutated	Mutated	Mutated	Unmutated	Unmutated	Unmutated	Unmutated	Unmutated	Unmutated	NORMAL
1.19315	3.42941	Ven-Obi	M	Age >=75	MUTATED	NORMAL	Unmutated	Unmutated	Unmutated	Unmutated	Mutated	Unmutated	Unmutated	Unmutated	Unmutated	Unmutated	NORMAL
2.30389	2.82188	Clb-Obi	M	Age <75	UNMUTATED	NORMAL	Mutated	Unmutated	Unmutated	Unmutated	Unmutated	Mutated	Unmutated	Unmutated	Unmutated	Unmutated	NORMAL
1.29948	-1.06181	Ven-Obi	M	Age <75	UNMUTATED	NORMAL	Unmutated	Unmutated	Unmutated	Mutated	Unmutated	Unmutated	Unmutated	Unmutated	Unmutated	Unmutated	NORMAL
1.66531	2.85934	Clb-Obi	F	Age >=75	UNMUTATED	NORMAL	Unmutated	Unmutated	Mutated	Unmutated	Unmutated	Unmutated	Unmutated	Unmutated	Unmutated	Unmutated	NORMAL
-1.93691	-3.0175	Clb-Obi	F	Age >=75	UNMUTATED	NORMAL	Unmutated	Unmutated	Unmutated	Unmutated	Unmutated	Unmutated	Unmutated	Unmutated	Unmutated	Unmutated	NORMAL
-1.99232	0.490037	Clb-Obi	M	Age >=75	UNMUTATED	NORMAL	Unmutated	Mutated	Unmutated	Unmutated	Unmutated	Mutated	Unmutated	Unmutated	Unmutated	Unmutated	NORMAL
-1.28191	-3.50655	Clb-Obi	M	Age <75	UNMUTATED	NORMAL	Unmutated	Unmutated	Unmutated	Unmutated	Unmutated	Unmutated	Unmutated	Unmutated	Unmutated	Unmutated	NORMAL
-2.43353	2.68432	Clb-Obi	F	Age <75	UNMUTATED	NORMAL	Unmutated	Unmutated	Unmutated	Unmutated	Unmutated	Unmutated	Unmutated	Unmutated	Unmutated	Unmutated	NORMAL
-1.50499	0.892727	Ven-Obi	M	Age <75	UNMUTATED	NORMAL	Unmutated	Mutated	Mutated	Unmutated	Unmutated	Unmutated	Unmutated	Unmutated	Unmutated	Unmutated	NORMAL
1.2906	1.69838	Clb-Obi	F	Age <75	UNMUTATED	NORMAL	Unmutated	Unmutated	Mutated	Unmutated	Unmutated	Unmutated	Unmutated	Unmutated	Unmutated	Unmutated	NORMAL
1.49872	2.97837	Clb-Obi	M	Age <75	UNMUTATED	NORMAL	Unmutated	Unmutated	Unmutated	Mutated	Unmutated	Unmutated	Unmutated	Unmutated	Unmutated	Unmutated	NORMAL
-3.54965	-0.0931054	Clb-Obi	M	Age >=75	UNMUTATED	NORMAL	Unmutated	Unmutated	Unmutated	Unmutated	Unmutated	Unmutated	Unmutated	Unmutated	Unmutated	Unmutated	NORMAL
2.0987	-2.85914	Ven-Obi	M	Age <75	UNMUTATED	NORMAL	Unmutated	Unmutated	Unmutated	Unmutated	Unmutated	Unmutated	Unmutated	Unmutated	Unmutated	Unmutated	NORMAL
1.58861	2.7114	Clb-Obi	M	Age >=75	UNMUTATED	NORMAL	Unmutated	Mutated	Mutated	Unmutated	Unmutated	Unmutated	Unmutated	Unmutated	Unmutated	Unmutated	ABNORMAL
-2.69299	2.27366	Clb-Obi	M	Age <75	UNMUTATED	NORMAL	Unmutated	Mutated	Unmutated	Unmutated	Unmutated	Unmutated	Unmutated	Unmutated	Unmutated	Unmutated	NORMAL
-1.93506	1.34947	Clb-Obi	F	Age <75	UNMUTATED	NORMAL	Unmutated	Unmutated	Mutated	Unmutated	Unmutated	Unmutated	Unmutated	Unmutated	Unmutated	Unmutated	ABNORMAL
0.906929	-2.41864	Clb-Obi	M	Age >=75	UNMUTATED	NORMAL	Mutated	Unmutated	Unmutated	Unmutated	Unmutated	Unmutated	Unmutated	Unmutated	Unmutated	Unmutated	NORMAL
1.35592	3.51232	Ven-Obi	M	Age >=75	UNMUTATED	NORMAL	Unmutated	Unmutated	Unmutated	Mutated	Unmutated	Unmutated	Unmutated	Unmutated	Unmutated	Unmutated	NORMAL
-1.9251	0.61716	Clb-Obi	M	Age <75	UNMUTATED	NORMAL	Unmutated	Unmutated	Unmutated	Unmutated	Unmutated	Unmutated	Unmutated	Unmutated	Unmutated	Unmutated	ABNORMAL
-3.22715	0.442974	Ven-Obi	M	Age <75	UNMUTATED	NORMAL	Unmutated	Unmutated	Unmutated	Unmutated	Unmutated	Unmutated	Unmutated	Unmutated	Unmutated	Unmutated	NORMAL
3.18412	-2.67633	Ven-Obi	F	Age >=75	UNMUTATED	NORMAL	Mutated	Unmutated	Unmutated	Unmutated	Unmutated	Unmutated	Unmutated	Unmutated	Unmutated	Unmutated	NORMAL
-0.0648285	0.702012	Ven-Obi	M	Age <75	UNMUTATED	NORMAL	Unmutated	Mutated	Unmutated	Unmutated	Unmutated	Unmutated	Unmutated	Unmutated	Unmutated	Unmutated	NORMAL
-0.145211	-2.96285	Clb-Obi	M	Age >=75	UNMUTATED	NORMAL	Unmutated	Unmutated	Unmutated	Unmutated	Unmutated	Unmutated	Unmutated	Unmutated	Unmutated	Unmutated	NORMAL
1.12296	3.45935	Ven-Obi	F	Age >=75	UNMUTATED	NORMAL	Mutated	Unmutated	Unmutated	Unmutated	Unmutated	Mutated	Unmutated	Unmutated	Unmutated	Unmutated	NORMAL
-0.70281	2.237	Ven-Obi	M	Age <75	MUTATED	NORMAL	Unmutated	Unmutated	Unmutated	Unmutated	Unmutated	Unmutated	Unmutated	Unmutated	Unmutated	Unmutated	NORMAL
3.71082	-2.02317	Clb-Obi	M	Age <75	UNMUTATED	NORMAL	Mutated	Unmutated	Unmutated	Unmutated	Unmutated	Unmutated	Unmutated	Unmutated	Unmutated	Unmutated	NORMAL
0.304227	-2.23629	Ven-Obi	M	Age <75	UNMUTATED	NORMAL	Mutated	Mutated	Unmutated	Unmutated	Unmutated	Unmutated	Unmutated	Unmutated	Unmutated	Unmutated	NORMAL
-1.4899	0.838848	Ven-Obi	M	Age <75	UNMUTATED	NORMAL	Unmutated	Unmutated	Mutated	Unmutated	Unmutated	Mutated	Unmutated	Unmutated	Unmutated	Unmutated	NORMAL
-2.63801	-1.45697	Clb-Obi	M	Age <75	UNMUTATED	NORMAL	Unmutated	Unmutated	Unmutated	Unmutated	Unmutated	Unmutated	Unmutated	Unmutated	Unmutated	Unmutated	NORMAL
-3.21668	0.8922	Ven-Obi	M	Age >=75	UNMUTATED	NORMAL	Unmutated	Unmutated	Unmutated	Unmutated	Unmutated	Unmutated	Unmutated	Unmutated	Unmutated	Unmutated	NORMAL
-2.94822	-1.1536	Clb-Obi	M	Age >=75	UNMUTATED	NORMAL	Unmutated	Unmutated	Unmutated	Unmutated	Unmutated	Unmutated	Unmutated	Unmutated	Unmutated	Unmutated	NORMAL
3.14716	-2.50432	Clb-Obi	M	Age <75	UNMUTATED	NORMAL	Unmutated	Unmutated	Unmutated	Unmutated	Unmutated	Unmutated	Unmutated	Unmutated	Unmutated	Unmutated	NORMAL
-0.3268	2.28664	Clb-Obi	M	Age <75	UNMUTATED	NORMAL	Mutated	Mutated	Unmutated	Unmutated	Unmutated	Unmutated	Unmutated	Unmutated	Unmutated	Unmutated	NORMAL
-2.01035	1.00287	Clb-Obi	M	Age <75	UNMUTATED	NORMAL	Unmutated	Unmutated	Unmutated	Unmutated	Unmutated	Unmutated	Unmutated	Unmutated	Unmutated	Unmutated	NORMAL
0.161944	0.144979	Ven-Obi	M	Age <75	UNMUTATED	NORMAL	Unmutated	Unmutated	Unmutated	Unmutated	Unmutated	Unmutated	Unmutated	Unmutated	Unmutated	Unmutated	ABNORMAL
-0.464801	-1.17355	Ven-Obi	M	Age <75	MUTATED	ABNORMAL	Unmutated	Mutated	Unmutated	Unmutated	Unmutated	Unmutated	Unmutated	Unmutated	Unmutated	Unmutated	NORMAL
2.33466	2.28479	Ven-Obi	F	Age <75	UNMUTATED	NORMAL	Unmutated	Unmutated	Mutated	Unmutated	Unmutated	Unmutated	Unmutated	Unmutated	Unmutated	Unmutated	NORMAL
2.91891	1.20917	Ven-Obi	F	Age <75	UNMUTATED	NORMAL	Unmutated	Unmutated	Unmutated	Unmutated	Unmutated	Unmutated	Mutated	Unmutated	Unmutated	Unmutated	ABNORMAL
-1.60879	-0.782176	Ven-Obi	F	Age <75	UNMUTATED	NORMAL	Unmutated	Mutated	Unmutated	Unmutated	Unmutated	Unmutated	Unmutated	Unmutated	Unmutated	Unmutated	NORMAL
-1.81461	2.47415	Ven-Obi	M	Age <75	UNMUTATED	NORMAL	Unmutated	Mutated	Unmutated	Mutated	Unmutated	Unmutated	Unmutated	Unmutated	Unmutated	Unmutated	ABNORMAL
2.80913	-1.6885	Ven-Obi	M	Age <75	MUTATED	ABNORMAL	Unmutated	Unmutated	Unmutated	Unmutated	Unmutated	Unmutated	Unmutated	Mutated	Unmutated	Unmutated	NORMAL
3.20278	-1.92142	Ven-Obi	M	Age <75	UNMUTATED	NORMAL	Mutated	Unmutated	Unmutated	Unmutated	Unmutated	Unmutated	Unmutated	Unmutated	Unmutated	Unmutated	NORMAL
-1.59841	-1.2993	Ven-Obi	F	Age <75	UNMUTATED	NORMAL	Unmutated	Unmutated	Unmutated	Unmutated	Unmutated	Unmutated	Unmutated	Unmutated	Unmutated	Unmutated	NORMAL
-1.89617	-0.0768006	Clb-Obi	M	Age >=75	UNMUTATED	NORMAL	Unmutated	Mutated	Mutated	Unmutated	Unmutated	Unmutated	Unmutated	Unmutated	Unmutated	Unmutated	ABNORMAL
3.30919	-1.89381	Clb-Obi	M	Age >=75	UNMUTATED	NORMAL	Mutated	Unmutated	Unmutated	Unmutated	Unmutated	Unmutated	Unmutated	Unmutated	Unmutated	Unmutated	NORMAL
2.99687	1.46083	Ven-Obi	M	Age >=75	UNMUTATED	NORMAL	Unmutated	Unmutated	Mutated	Unmutated	Unmutated	Unmutated	Unmutated	Unmutated	Unmutated	Unmutated	ABNORMAL
-2.04062	1.88077	Ven-Obi	F	Age <75	UNMUTATED	NORMAL	Unmutated	Unmutated	Unmutated	Unmutated	Unmutated	Unmutated	Unmutated	Unmutated	Unmutated	Unmutated	NORMAL
1.43161	3.20919	Ven-Obi	M	Age >=75	UNMUTATED	NORMAL	Mutated	Unmutated	Unmutated	Unmutated	Unmutated	Unmutated	Unmutated	Unmutated	Unmutated	Unmutated	NORMAL
2.07499	-2.65026	Clb-Obi	F	Age <75	UNMUTATED	NORMAL	Unmutated	Unmutated	Unmutated	Unmutated	Unmutated	Unmutated	Unmutated	Unmutated	Unmutated	Unmutated	NORMAL
-0.383494	-0.988436	Clb-Obi	F	Age <75	UNMUTATED	NORMAL	Unmutated	Unmutated	Unmutated	Unmutated	Unmutated	Unmutated	Unmutated	Unmutated	Unmutated	Unmutated	NORMAL
-0.314515	-1.4062	Clb-Obi	F	Age <75	UNMUTATED	ABNORMAL	Mutated	Unmutated	Unmutated	Unmutated	Unmutated	Unmutated	Unmutated	Unmutated	Unmutated	Unmutated	NORMAL
-1.3852	-2.10996	Clb-Obi	M	Age <75	UNMUTATED	NORMAL	Unmutated	Unmutated	Unmutated	Unmutated	Unmutated	Unmutated	Unmutated	Unmutated	Unmutated	Unmutated	NORMAL
-0.394545	1.15465	Ven-Obi	M	Age <75	UNMUTATED	NA	Unmutated	Mutated	Unmutated	Unmutated	Unmutated	Unmutated	Unmutated	Unmutated	Unmutated	Unmutated	NA
1.66539	2.90485	Clb-Obi	M	Age <75	UNMUTATED	NORMAL	Unmutated	Mutated	Unmutated	Mutated	Unmutated	Unmutated	Unmutated	Unmutated	Unmutated	Unmutated	NORMAL
0.581833	0.243876	Ven-Obi	M	Age <75	UNMUTATED	NORMAL	Unmutated	Unmutated	Unmutated	Unmutated	Unmutated	Unmutated	Unmutated	Unmutated	Unmutated	Unmutated	ABNORMAL
1.72734	1.49616	Ven-Obi	M	Age <75	MUTATED	ABNORMAL	Unmutated	Mutated	Unmutated	Unmutated	Unmutated	Unmutated	Unmutated	Unmutated	Unmutated	Unmutated	NORMAL
-0.696141	2.75702	Clb-Obi	F	Age <75	UNMUTATED	NORMAL	Unmutated	Unmutated	Unmutated	Unmutated	Unmutated	Unmutated	Unmutated	Unmutated	Unmutated	Unmutated	NORMAL
-2.11666	2.40008	Ven-Obi	F	Age <75	UNMUTATED	NORMAL	Unmutated	Unmutated	Unmutated	Unmutated	Unmutated	Unmutated	Unmutated	Unmutated	Unmutated	Unmutated	NORMAL
1.13282	0.0522973	Ven-Obi	M	Age <75	UNMUTATED	NORMAL	Unmutated	Unmutated	Unmutated	Unmutated	Unmutated	Unmutated	Unmutated	Unmutated	Unmutated	Unmutated	NORMAL
3.06801	1.56765	Ven-Obi	M	Age >=75	UNMUTATED	NORMAL	Unmutated	Unmutated	Unmutated	Unmutated	Mutated	Unmutated	Unmutated	Unmutated	Unmutated	Unmutated	ABNORMAL
0.329394	-1.93885	Clb-Obi	M	Age <75	UNMUTATED	NORMAL	Mutated	Mutated	Unmutated	Unmutated	Unmutated	Unmutated	Unmutated	Unmutated	Mutated	Unmutated	NORMAL
-2.59004	2.30833	Ven-Obi	M	Age >=75	UNMUTATED	NORMAL	Unmutated	Unmutated	Unmutated	Unmutated	Unmutated	Unmutated	Unmutated	Unmutated	Unmutated	Unmutated	NORMAL
-1.19432	0.513566	Ven-Obi	F	Age >=75	UNMUTATED	NORMAL	Unmutated	Mutated	Unmutated	Unmutated	Unmutated	Unmutated	Unmutated	Unmutated	Unmutated	Unmutated	NORMAL
-1.66309	0.901687	Ven-Obi	M	Age <75	UNMUTATED	NORMAL	Unmutated	Mutated	Unmutated	Unmutated	Unmutated	Mutated	Unmutated	Unmutated	Unmutated	Unmutated	NORMAL
-0.213709	-0.949883	Ven-Obi	M	Age <75	UNMUTATED	NORMAL	Unmutated	Unmutated	Unmutated	Unmutated	Unmutated	Mutated	Unmutated	Unmutated	Unmutated	Unmutated	NORMAL
0.204562	-2.18628	Ven-Obi	F	Age <75	UNMUTATED	NORMAL	Unmutated	Unmutated	Unmutated	Unmutated	Unmutated	Unmutated	Unmutated	Unmutated	Unmutated	Unmutated	NORMAL
-1.83583	-3.05062	Ven-Obi	M	Age >=75	UNMUTATED	NORMAL	Unmutated	Unmutated	Unmutated	Unmutated	Unmutated	Unmutated	Unmutated	Unmutated	Unmutated	Mutated	NORMAL
0.151661	0.461469	Clb-Obi	M	Age >=75	UNMUTATED	NORMAL	Unmutated	Unmutated	Mutated	Unmutated	Unmutated	Unmutated	Unmutated	Unmutated	Unmutated	Unmutated	ABNORMAL
-1.88053	1.15105	Clb-Obi	M	Age <75	UNMUTATED	NORMAL	Unmutated	Unmutated	Unmutated	Unmutated	Unmutated	Unmutated	Unmutated	Unmutated	Unmutated	Unmutated	ABNORMAL
0.0455357	-1.50879	Clb-Obi	F	Age >=75	NA	NA	NA	NA	NA	NA	NA	NA	NA	NA	NA	NA	NA
0.159549	-0.840464	Ven-Obi	F	Age <75	UNMUTATED	NORMAL	Unmutated	Unmutated	Unmutated	Unmutated	Unmutated	Unmutated	Unmutated	Unmutated	Mutated	Unmutated	NORMAL
0.0575766	-0.79198	Clb-Obi	F	Age <75	UNMUTATED	ABNORMAL	Unmutated	Unmutated	Unmutated	Unmutated	Mutated	Unmutated	Unmutated	Unmutated	Unmutated	Unmutated	NORMAL
-0.938581	-0.501637	Ven-Obi	M	Age <75	UNMUTATED	NORMAL	Unmutated	Unmutated	Unmutated	Unmutated	Unmutated	Unmutated	Unmutated	Unmutated	Unmutated	Unmutated	NORMAL
0.0758299	-0.312634	Clb-Obi	M	Age <75	UNMUTATED	NORMAL	Unmutated	Unmutated	Unmutated	Unmutated	Unmutated	Unmutated	Mutated	Unmutated	Unmutated	Unmutated	ABNORMAL
1.29629	-1.93296	Clb-Obi	F	Age >=75	UNMUTATED	NORMAL	Mutated	Unmutated	Unmutated	Unmutated	Unmutated	Unmutated	Unmutated	Unmutated	Unmutated	Unmutated	NORMAL
0.558167	-0.733468	Clb-Obi	F	Age >=75	UNMUTATED	NORMAL	Unmutated	Unmutated	Unmutated	Unmutated	Mutated	Unmutated	Unmutated	Unmutated	Unmutated	Unmutated	NORMAL
-0.810864	0.315992	Ven-Obi	F	Age >=75	UNMUTATED	NORMAL	Unmutated	Unmutated	Mutated	Unmutated	Unmutated	Unmutated	Unmutated	Unmutated	Unmutated	Unmutated	ABNORMAL
2.60717	0.999371	Clb-Obi	F	Age >=75	MUTATED	ABNORMAL	Unmutated	Unmutated	Unmutated	Unmutated	Unmutated	Unmutated	Unmutated	Unmutated	Unmutated	Unmutated	NORMAL
-3.13511	-0.446043	Clb-Obi	F	Age >=75	UNMUTATED	NORMAL	Unmutated	Unmutated	Unmutated	Unmutated	Unmutated	Unmutated	Unmutated	Unmutated	Unmutated	Unmutated	NORMAL
-0.510613	-1.2088	Clb-Obi	M	Age <75	MUTATED	ABNORMAL	Unmutated	Unmutated	Unmutated	Unmutated	Mutated	Unmutated	Unmutated	Unmutated	Unmutated	Unmutated	NORMAL
2.36319	0.596567	Ven-Obi	F	Age <75	UNMUTATED	NORMAL	Mutated	Unmutated	Mutated	Unmutated	Unmutated	Unmutated	Unmutated	Unmutated	Unmutated	Unmutated	NORMAL
-3.20876	-0.0701126	Ven-Obi	M	Age <75	UNMUTATED	NORMAL	Unmutated	Unmutated	Unmutated	Unmutated	Unmutated	Unmutated	Unmutated	Unmutated	Unmutated	Unmutated	NORMAL
-3.45463	-1.07166	Ven-Obi	M	Age <75	UNMUTATED	NORMAL	Unmutated	Unmutated	Unmutated	Unmutated	Unmutated	Unmutated	Unmutated	Unmutated	Unmutated	Unmutated	NORMAL
3.05027	0.947529	Clb-Obi	F	Age <75	UNMUTATED	NORMAL	Unmutated	Unmutated	Unmutated	Unmutated	Unmutated	Unmutated	Unmutated	Unmutated	Unmutated	Unmutated	ABNORMAL
-1.77847	-1.60444	Ven-Obi	M	Age <75	UNMUTATED	NORMAL	Unmutated	Mutated	Unmutated	Unmutated	Unmutated	Unmutated	Unmutated	Unmutated	Unmutated	Unmutated	NORMAL
2.88379	-1.22334	Clb-Obi	M	Age <75	UNMUTATED	NORMAL	Unmutated	Unmutated	Unmutated	Unmutated	Unmutated	Unmutated	Unmutated	Unmutated	Unmutated	Unmutated	ABNORMAL
-0.944013	-0.744075	Clb-Obi	M	Age >=75	MUTATED	NORMAL	Unmutated	Unmutated	Unmutated	Unmutated	Mutated	Mutated	Unmutated	Unmutated	Unmutated	Unmutated	NORMAL
0.345972	-0.978741	Clb-Obi	M	Age <75	UNMUTATED	NORMAL	Unmutated	Mutated	Unmutated	Unmutated	Unmutated	Mutated	Unmutated	Unmutated	Unmutated	Unmutated	NORMAL
-0.164225	2.58767	Clb-Obi	M	Age <75	UNMUTATED	NORMAL	Unmutated	Unmutated	Unmutated	Unmutated	Unmutated	Mutated	Mutated	Unmutated	Unmutated	Unmutated	NORMAL
-0.0939534	-0.624086	Ven-Obi	M	Age >=75	UNMUTATED	NORMAL	Unmutated	Unmutated	Mutated	Unmutated	Unmutated	Unmutated	Unmutated	Unmutated	Unmutated	Unmutated	ABNORMAL
-3.65974	-0.44008	Ven-Obi	M	Age >=75	UNMUTATED	NORMAL	Mutated	Unmutated	Unmutated	Unmutated	Unmutated	Unmutated	Unmutated	Unmutated	Unmutated	Unmutated	NORMAL
-2.64021	-1.53266	Clb-Obi	F	Age >=75	UNMUTATED	NORMAL	Unmutated	Unmutated	Unmutated	Unmutated	Unmutated	Unmutated	Unmutated	Unmutated	Unmutated	Unmutated	NORMAL
2.39586	0.398196	Clb-Obi	F	Age <75	UNMUTATED	NORMAL	Unmutated	Unmutated	Unmutated	Unmutated	Unmutated	Unmutated	Unmutated	Unmutated	Mutated	Unmutated	NORMAL
-1.02484	-1.35356	Ven-Obi	M	Age >=75	UNMUTATED	NORMAL	Unmutated	Unmutated	Unmutated	Unmutated	Unmutated	Unmutated	Unmutated	Unmutated	Unmutated	Unmutated	NORMAL
-2.19216	2.40346	Clb-Obi	M	Age <75	UNMUTATED	NORMAL	Unmutated	Unmutated	Mutated	Unmutated	Unmutated	Unmutated	Unmutated	Unmutated	Unmutated	Unmutated	ABNORMAL
-0.447638	-2.58869	Clb-Obi	M	Age >=75	UNMUTATED	NORMAL	Unmutated	Unmutated	Unmutated	Unmutated	Unmutated	Unmutated	Unmutated	Unmutated	Unmutated	Unmutated	NORMAL
-2.16197	-2.41871	Ven-Obi	F	Age <75	UNMUTATED	NORMAL	Unmutated	Unmutated	Unmutated	Unmutated	Unmutated	Unmutated	Unmutated	Unmutated	Unmutated	Unmutated	NORMAL
0.338397	0.372571	Clb-Obi	F	Age <75	UNMUTATED	NORMAL	Unmutated	Unmutated	Unmutated	Mutated	Unmutated	Unmutated	Unmutated	Unmutated	Unmutated	Unmutated	NORMAL
-1.45573	-2.67548	Ven-Obi	M	Age <75	UNMUTATED	NORMAL	Unmutated	Unmutated	Unmutated	Unmutated	Unmutated	Unmutated	Unmutated	Unmutated	Unmutated	Mutated	NORMAL
1.14928	-2.14575	Clb-Obi	F	Age >=75	MUTATED	NORMAL	Unmutated	Unmutated	Unmutated	Unmutated	Unmutated	Unmutated	Unmutated	Unmutated	Unmutated	Unmutated	NORMAL
0.668411	3.11803	Clb-Obi	F	Age <75	UNMUTATED	NORMAL	Mutated	Mutated	Unmutated	Unmutated	Unmutated	Mutated	Unmutated	Unmutated	Unmutated	Unmutated	NORMAL
1.29736	-0.255182	Clb-Obi	M	Age <75	UNMUTATED	NORMAL	Mutated	Unmutated	Mutated	Unmutated	Unmutated	Unmutated	Mutated	Unmutated	Unmutated	Unmutated	ABNORMAL
-2.43474	2.7609	Clb-Obi	M	Age <75	UNMUTATED	NORMAL	Unmutated	Unmutated	Unmutated	Unmutated	Unmutated	Unmutated	Unmutated	Unmutated	Unmutated	Unmutated	NORMAL
-3.37709	-1.23971	Ven-Obi	M	Age >=75	UNMUTATED	NORMAL	Unmutated	Unmutated	Unmutated	Unmutated	Unmutated	Unmutated	Unmutated	Unmutated	Unmutated	Unmutated	NORMAL
-3.29029	-1.28098	Ven-Obi	F	Age <75	UNMUTATED	NORMAL	Unmutated	Unmutated	Unmutated	Unmutated	Unmutated	Unmutated	Unmutated	Unmutated	Unmutated	Unmutated	NORMAL
0.79918	1.68215	Clb-Obi	M	Age <75	UNMUTATED	NORMAL	Unmutated	Mutated	Unmutated	Mutated	Unmutated	Unmutated	Unmutated	Unmutated	Unmutated	Unmutated	NORMAL
1.27316	-0.115097	Ven-Obi	M	Age <75	UNMUTATED	NORMAL	Unmutated	Unmutated	Unmutated	Unmutated	Unmutated	Unmutated	Unmutated	Unmutated	Unmutated	Unmutated	ABNORMAL
-1.11064	-1.69653	Ven-Obi	F	Age >=75	MUTATED	ABNORMAL	Unmutated	Unmutated	Unmutated	Unmutated	Unmutated	Unmutated	Unmutated	Unmutated	Unmutated	Unmutated	NORMAL
-0.612208	0.853314	Ven-Obi	F	Age >=75	UNMUTATED	NORMAL	Unmutated	Unmutated	Mutated	Unmutated	Unmutated	Unmutated	Unmutated	Unmutated	Unmutated	Unmutated	ABNORMAL
-1.58807	-2.05608	Ven-Obi	F	Age >=75	UNMUTATED	NORMAL	Unmutated	Unmutated	Unmutated	Unmutated	Unmutated	Unmutated	Unmutated	Unmutated	Unmutated	Unmutated	NORMAL
-0.0225521	-1.44172	Clb-Obi	M	Age >=75	UNMUTATED	NORMAL	Unmutated	Unmutated	Unmutated	Unmutated	Unmutated	Unmutated	Unmutated	Unmutated	Unmutated	Unmutated	NORMAL
-2.08369	0.422877	Clb-Obi	M	Age >=75	UNMUTATED	NORMAL	Unmutated	Mutated	Unmutated	Unmutated	Unmutated	Unmutated	Unmutated	Unmutated	Unmutated	Unmutated	ABNORMAL
-2.773	-0.988165	Ven-Obi	F	Age >=75	UNMUTATED	NORMAL	Unmutated	Unmutated	Unmutated	Unmutated	Unmutated	Unmutated	Unmutated	Unmutated	Unmutated	Unmutated	NORMAL
2.18547	1.5001	Clb-Obi	M	Age <75	UNMUTATED	NORMAL	Unmutated	Unmutated	Mutated	Unmutated	Unmutated	Unmutated	Unmutated	Unmutated	Unmutated	Unmutated	NORMAL
-1.15668	-2.26979	Ven-Obi	F	Age <75	UNMUTATED	NORMAL	Unmutated	Unmutated	Unmutated	Unmutated	Unmutated	Unmutated	Unmutated	Unmutated	Unmutated	Unmutated	NORMAL
-2.0856	-1.06054	Clb-Obi	M	Age <75	UNMUTATED	NORMAL	Unmutated	Unmutated	Unmutated	Unmutated	Unmutated	Unmutated	Unmutated	Unmutated	Unmutated	Unmutated	NORMAL
2.9399	1.38166	Ven-Obi	F	Age <75	MUTATED	ABNORMAL	Unmutated	Mutated	Unmutated	Unmutated	Unmutated	Unmutated	Unmutated	Mutated	Unmutated	Unmutated	ABNORMAL
-2.03424	-2.80965	Ven-Obi	F	Age <75	UNMUTATED	NORMAL	Mutated	Unmutated	Unmutated	Unmutated	Unmutated	Unmutated	Unmutated	Unmutated	Unmutated	Unmutated	NORMAL
-3.15672	-0.161307	Ven-Obi	M	Age <75	UNMUTATED	NORMAL	Unmutated	Unmutated	Unmutated	Unmutated	Unmutated	Unmutated	Unmutated	Unmutated	Unmutated	Unmutated	NORMAL
-1.55596	-1.96675	Ven-Obi	F	Age >=75	UNMUTATED	NORMAL	Unmutated	Unmutated	Unmutated	Unmutated	Unmutated	Unmutated	Unmutated	Unmutated	Unmutated	Unmutated	NORMAL
1.22967	-0.50291	Ven-Obi	M	Age >=75	UNMUTATED	NORMAL	Unmutated	Unmutated	Unmutated	Unmutated	Unmutated	Mutated	Unmutated	Unmutated	Unmutated	Unmutated	NORMAL
1.8339	-1.23054	Clb-Obi	M	Age <75	UNMUTATED	NORMAL	Unmutated	Unmutated	Unmutated	Unmutated	Unmutated	Unmutated	Unmutated	Unmutated	Unmutated	Unmutated	NORMAL
0.631427	-2.42526	Ven-Obi	M	Age >=75	UNMUTATED	NORMAL	Unmutated	Unmutated	Unmutated	Unmutated	Unmutated	Unmutated	Unmutated	Unmutated	Unmutated	Unmutated	ABNORMAL
-1.19046	2.10417	Clb-Obi	F	Age <75	MUTATED	NORMAL	Unmutated	Unmutated	Unmutated	Unmutated	Unmutated	Unmutated	Unmutated	Unmutated	Unmutated	Unmutated	NORMAL
-1.81025	2.73657	NA	F	Age <75	NA	NA	NA	NA	NA	NA	NA	NA	NA	NA	NA	NA	NA
-0.289861	1.97359	NA	F	Age <75	NA	NA	NA	NA	NA	NA	NA	NA	NA	NA	NA	NA	NA
-1.80289	-0.260701	Clb-Obi	F	Age >=75	UNMUTATED	NORMAL	Unmutated	Mutated	Mutated	Unmutated	Unmutated	Unmutated	Unmutated	Unmutated	Unmutated	Unmutated	NORMAL
-1.10798	2.45176	Clb-Obi	F	Age <75	UNMUTATED	NORMAL	Unmutated	Unmutated	Unmutated	Unmutated	Unmutated	Unmutated	Unmutated	Unmutated	Unmutated	Unmutated	NORMAL
1.92253	3.38111	Ven-Obi	F	Age >=75	UNMUTATED	NORMAL	Unmutated	Unmutated	Unmutated	Unmutated	Mutated	Unmutated	Unmutated	Unmutated	Unmutated	Unmutated	NORMAL
-2.78184	1.81778	Clb-Obi	F	Age >=75	UNMUTATED	NORMAL	Unmutated	Unmutated	Unmutated	Unmutated	Unmutated	Unmutated	Unmutated	Unmutated	Unmutated	Mutated	NORMAL
0.888245	-1.59057	Ven-Obi	M	Age <75	UNMUTATED	NORMAL	Unmutated	Unmutated	Unmutated	Unmutated	Unmutated	Unmutated	Unmutated	Unmutated	Mutated	Unmutated	NORMAL
3.0143	-2.54294	Ven-Obi	M	Age <75	UNMUTATED	NORMAL	Unmutated	Unmutated	Mutated	Unmutated	Unmutated	Unmutated	Unmutated	Unmutated	Unmutated	Unmutated	NORMAL
-2.261	1.80604	Ven-Obi	M	Age <75	UNMUTATED	NORMAL	Unmutated	Unmutated	Unmutated	Unmutated	Unmutated	Unmutated	Unmutated	Unmutated	Unmutated	Unmutated	NORMAL
1.57102	3.38321	Clb-Obi	M	Age <75	UNMUTATED	NORMAL	Mutated	Unmutated	Unmutated	Unmutated	Unmutated	Unmutated	Unmutated	Unmutated	Unmutated	Unmutated	ABNORMAL
2.73806	-2.67367	Ven-Obi	F	Age <75	UNMUTATED	NORMAL	Mutated	Unmutated	Unmutated	Unmutated	Unmutated	Unmutated	Unmutated	Unmutated	Unmutated	Unmutated	NORMAL
1.65772	3.86571	Clb-Obi	M	Age <75	UNMUTATED	NORMAL	Mutated	Unmutated	Unmutated	Unmutated	Unmutated	Unmutated	Unmutated	Unmutated	Unmutated	Unmutated	NORMAL
0.738904	1.44269	Clb-Obi	M	Age >=75	UNMUTATED	NORMAL	Unmutated	Mutated	Unmutated	Unmutated	Unmutated	Unmutated	Unmutated	Unmutated	Unmutated	Unmutated	NORMAL
-1.39559	-3.09359	Clb-Obi	F	Age <75	UNMUTATED	NORMAL	Unmutated	Unmutated	Unmutated	Unmutated	Unmutated	Unmutated	Unmutated	Unmutated	Unmutated	Unmutated	NORMAL
-0.647981	-2.24828	Clb-Obi	F	Age <75	UNMUTATED	NORMAL	Mutated	Unmutated	Unmutated	Unmutated	Unmutated	Unmutated	Unmutated	Mutated	Unmutated	Unmutated	NORMAL
3.67792	-1.7414	Clb-Obi	M	Age >=75	UNMUTATED	NORMAL	Mutated	Unmutated	Unmutated	Unmutated	Unmutated	Unmutated	Mutated	Unmutated	Unmutated	Unmutated	NORMAL
-1.64848	1.74519	Clb-Obi	M	Age >=75	UNMUTATED	NORMAL	Unmutated	Mutated	Unmutated	Unmutated	Unmutated	Unmutated	Unmutated	Unmutated	Unmutated	Unmutated	NORMAL
3.38656	-1.76496	Clb-Obi	F	Age >=75	UNMUTATED	NORMAL	Mutated	Unmutated	Mutated	Unmutated	Unmutated	Unmutated	Unmutated	Unmutated	Unmutated	Unmutated	NORMAL
-1.93111	-3.13382	Ven-Obi	M	Age >=75	UNMUTATED	NORMAL	Unmutated	Unmutated	Unmutated	Unmutated	Unmutated	Unmutated	Unmutated	Unmutated	Unmutated	Unmutated	NORMAL
0.503578	-2.33088	Ven-Obi	M	Age <75	UNMUTATED	NORMAL	Unmutated	Unmutated	Unmutated	Unmutated	Unmutated	Unmutated	Unmutated	Unmutated	Unmutated	Unmutated	NORMAL
-3.69629	-0.639394	Clb-Obi	F	Age <75	UNMUTATED	NORMAL	Unmutated	Unmutated	Unmutated	Unmutated	Unmutated	Unmutated	Unmutated	Unmutated	Unmutated	Unmutated	NORMAL
-0.222553	-0.317625	Clb-Obi	F	Age <75	UNMUTATED	NORMAL	Mutated	Unmutated	Mutated	Unmutated	Unmutated	Unmutated	Unmutated	Unmutated	Unmutated	Unmutated	ABNORMAL
1.06827	0.677114	Ven-Obi	F	Age <75	UNMUTATED	NORMAL	Unmutated	Unmutated	Unmutated	Unmutated	Unmutated	Unmutated	Unmutated	Unmutated	Unmutated	Unmutated	ABNORMAL
2.1377	2.46931	Clb-Obi	M	Age <75	UNMUTATED	NORMAL	Unmutated	Unmutated	Unmutated	Unmutated	Unmutated	Unmutated	Mutated	Unmutated	Unmutated	Unmutated	ABNORMAL
-2.92193	-0.0187391	Clb-Obi	M	Age <75	UNMUTATED	NORMAL	Unmutated	Unmutated	Unmutated	Unmutated	Unmutated	Unmutated	Unmutated	Unmutated	Unmutated	Mutated	NORMAL
3.14221	-2.08823	Ven-Obi	M	Age >=75	UNMUTATED	NORMAL	Unmutated	Unmutated	Unmutated	Unmutated	Unmutated	Mutated	Unmutated	Unmutated	Unmutated	Unmutated	NORMAL
-3.38807	1.39105	Clb-Obi	F	Age >=75	UNMUTATED	NORMAL	Unmutated	Unmutated	Mutated	Mutated	Unmutated	Unmutated	Unmutated	Unmutated	Unmutated	Unmutated	ABNORMAL
0.122428	2.82522	Clb-Obi	M	Age <75	UNMUTATED	NORMAL	Mutated	Unmutated	Unmutated	Unmutated	Unmutated	Mutated	Unmutated	Unmutated	Unmutated	Unmutated	NORMAL
-0.73404	-1.08624	Clb-Obi	F	Age <75	UNMUTATED	NORMAL	Mutated	Unmutated	Unmutated	Unmutated	Unmutated	Unmutated	Unmutated	Unmutated	Unmutated	Unmutated	NORMAL
3.41854	-1.1766	Clb-Obi	F	Age <75	NA	NA	NA	NA	NA	NA	NA	NA	NA	NA	NA	NA	NA
-0.123241	-0.853252	Ven-Obi	M	Age <75	MUTATED	NORMAL	Unmutated	Unmutated	Unmutated	Unmutated	Mutated	Unmutated	Mutated	Unmutated	Unmutated	Unmutated	ABNORMAL
2.7819	-1.25941	Clb-Obi	F	Age <75	NA	NA	NA	NA	NA	NA	NA	NA	NA	NA	NA	NA	NA
2.47702	0.352629	Clb-Obi	F	Age <75	MUTATED	ABNORMAL	Mutated	Unmutated	Unmutated	Unmutated	Unmutated	Unmutated	Unmutated	Unmutated	Unmutated	Unmutated	NORMAL
2.03048	1.83512	Clb-Obi	M	Age <75	UNMUTATED	NORMAL	Mutated	Unmutated	Unmutated	Unmutated	Mutated	Unmutated	Unmutated	Unmutated	Mutated	Unmutated	NORMAL
0.30559	-0.102853	Ven-Obi	M	Age >=75	MUTATED	ABNORMAL	Unmutated	Unmutated	Mutated	Unmutated	Unmutated	Mutated	Unmutated	Unmutated	Unmutated	Unmutated	NORMAL
2.80834	0.967441	Ven-Obi	M	Age <75	UNMUTATED	NORMAL	Unmutated	Unmutated	Unmutated	Unmutated	Unmutated	Unmutated	Unmutated	Unmutated	Unmutated	Unmutated	ABNORMAL
-3.83952	-0.755478	Ven-Obi	F	Age >=75	UNMUTATED	NORMAL	Unmutated	Unmutated	Unmutated	Unmutated	Unmutated	Unmutated	Unmutated	Unmutated	Unmutated	Unmutated	NORMAL
-3.44442	-0.894691	Ven-Obi	M	Age >=75	UNMUTATED	NORMAL	Unmutated	Unmutated	Unmutated	Unmutated	Unmutated	Unmutated	Unmutated	Unmutated	Unmutated	Unmutated	NORMAL
2.86587	1.84458	Ven-Obi	F	Age <75	UNMUTATED	NORMAL	Unmutated	Unmutated	Unmutated	Mutated	Unmutated	Unmutated	Mutated	Mutated	Unmutated	Unmutated	ABNORMAL
-1.89283	-2.26592	Ven-Obi	F	Age <75	UNMUTATED	NORMAL	Unmutated	Unmutated	Unmutated	Unmutated	Unmutated	Unmutated	Unmutated	Unmutated	Unmutated	Unmutated	NORMAL
1.49075	2.26267	Ven-Obi	M	Age <75	UNMUTATED	NORMAL	Unmutated	Unmutated	Unmutated	Unmutated	Unmutated	Unmutated	Unmutated	Unmutated	Unmutated	Unmutated	NORMAL
-2.92113	-0.111536	Clb-Obi	M	Age <75	UNMUTATED	NORMAL	Unmutated	Mutated	Unmutated	Unmutated	Unmutated	Unmutated	Unmutated	Unmutated	Unmutated	Unmutated	NORMAL
0.475866	2.49788	Ven-Obi	M	Age <75	UNMUTATED	NORMAL	Unmutated	Unmutated	Mutated	Unmutated	Unmutated	Unmutated	Unmutated	Unmutated	Unmutated	Unmutated	NORMAL
1.95436	3.24256	Clb-Obi	M	Age <75	UNMUTATED	NORMAL	Unmutated	Mutated	Unmutated	Unmutated	Unmutated	Unmutated	Unmutated	Unmutated	Unmutated	Unmutated	ABNORMAL
-3.73164	-1.30958	Ven-Obi	F	Age <75	UNMUTATED	NORMAL	Unmutated	Mutated	Unmutated	Unmutated	Unmutated	Unmutated	Unmutated	Unmutated	Unmutated	Unmutated	NORMAL
2.99989	-2.43438	Ven-Obi	M	Age <75	UNMUTATED	NORMAL	Unmutated	Mutated	Unmutated	Unmutated	Unmutated	Unmutated	Unmutated	Unmutated	Unmutated	Unmutated	NORMAL
1.06103	3.41734	Ven-Obi	F	Age <75	UNMUTATED	NORMAL	Unmutated	Unmutated	Unmutated	Unmutated	Mutated	Unmutated	Unmutated	Unmutated	Unmutated	Unmutated	NORMAL
1.3951	3.87403	Ven-Obi	M	Age <75	UNMUTATED	ABNORMAL	Unmutated	Unmutated	Unmutated	Unmutated	Unmutated	Unmutated	Unmutated	Unmutated	Unmutated	Unmutated	NORMAL
3.37707	0.235273	Ven-Obi	M	Age <75	MUTATED	ABNORMAL	Unmutated	Unmutated	Unmutated	Unmutated	Unmutated	Unmutated	Unmutated	Unmutated	Unmutated	Unmutated	ABNORMAL
2.00368	-2.7505	Ven-Obi	M	Age >=75	UNMUTATED	NA	Unmutated	Unmutated	Unmutated	Unmutated	Unmutated	Unmutated	Unmutated	Unmutated	Unmutated	Unmutated	NA
-2.14348	-2.08911	Clb-Obi	M	Age <75	UNMUTATED	NORMAL	Unmutated	Mutated	Unmutated	Unmutated	Unmutated	Unmutated	Unmutated	Unmutated	Unmutated	Unmutated	NORMAL
-1.32935	-3.39288	Ven-Obi	F	Age <75	UNMUTATED	NORMAL	Unmutated	Unmutated	Unmutated	Unmutated	Unmutated	Unmutated	Unmutated	Unmutated	Unmutated	Unmutated	NORMAL
2.55688	0.279128	Ven-Obi	F	Age <75	MUTATED	ABNORMAL	Unmutated	Unmutated	Unmutated	Unmutated	Unmutated	Unmutated	Unmutated	Unmutated	Mutated	Unmutated	NORMAL
3.40003	-2.30573	Ven-Obi	M	Age <75	UNMUTATED	NORMAL	Mutated	Unmutated	Unmutated	Unmutated	Unmutated	Unmutated	Unmutated	Unmutated	Unmutated	Unmutated	NORMAL
1.37739	3.273	Ven-Obi	M	Age <75	UNMUTATED	NORMAL	Mutated	Mutated	Unmutated	Unmutated	Unmutated	Unmutated	Unmutated	Unmutated	Unmutated	Unmutated	ABNORMAL
0.215412	1.12893	Ven-Obi	M	Age <75	UNMUTATED	NORMAL	Unmutated	Mutated	Unmutated	Mutated	Unmutated	Unmutated	Unmutated	Unmutated	Unmutated	Unmutated	ABNORMAL
2.56904	-2.86287	Ven-Obi	F	Age >=75	UNMUTATED	NORMAL	Unmutated	Unmutated	Unmutated	Unmutated	Unmutated	Unmutated	Unmutated	Unmutated	Unmutated	Unmutated	NORMAL
1.45058	2.64774	Clb-Obi	M	Age <75	UNMUTATED	NORMAL	Unmutated	Unmutated	Unmutated	Mutated	Mutated	Unmutated	Unmutated	Unmutated	Unmutated	Unmutated	NORMAL
1.63054	-0.970783	Clb-Obi	F	Age <75	UNMUTATED	NORMAL	Mutated	Unmutated	Unmutated	Unmutated	Unmutated	Unmutated	Unmutated	Unmutated	Unmutated	Unmutated	NORMAL
3.07564	-1.119	Clb-Obi	M	Age <75	UNMUTATED	NORMAL	Unmutated	Unmutated	Unmutated	Unmutated	Unmutated	Unmutated	Unmutated	Unmutated	Unmutated	Unmutated	NORMAL
-0.0760639	-0.233982	Ven-Obi	M	Age >=75	UNMUTATED	NORMAL	Unmutated	Unmutated	Unmutated	Unmutated	Unmutated	Unmutated	Unmutated	Unmutated	Unmutated	Unmutated	NORMAL
2.11848	2.75312	Clb-Obi	M	Age <75	UNMUTATED	NORMAL	Unmutated	Unmutated	Mutated	Unmutated	Unmutated	Unmutated	Unmutated	Mutated	Unmutated	Unmutated	ABNORMAL
-0.262322	2.79767	Clb-Obi	F	Age <75	UNMUTATED	NORMAL	Unmutated	Mutated	Mutated	Unmutated	Unmutated	Unmutated	Unmutated	Unmutated	Unmutated	Unmutated	ABNORMAL
-3.01914	-0.853514	Ven-Obi	M	Age <75	NA	NA	NA	NA	NA	NA	NA	NA	NA	NA	NA	NA	NA
-1.97547	2.68597	Ven-Obi	M	Age <75	UNMUTATED	NORMAL	Unmutated	Unmutated	Unmutated	Unmutated	Unmutated	Unmutated	Unmutated	Unmutated	Unmutated	Unmutated	NORMAL
-2.61342	-0.735396	Ven-Obi	M	Age >=75	MUTATED	NORMAL	Unmutated	Unmutated	Unmutated	Unmutated	Unmutated	Unmutated	Unmutated	Unmutated	Unmutated	Unmutated	NORMAL
2.92165	0.168938	Ven-Obi	F	Age <75	UNMUTATED	NORMAL	Unmutated	Unmutated	Unmutated	Unmutated	Unmutated	Unmutated	Unmutated	Unmutated	Unmutated	Unmutated	NORMAL
-1.2829	-2.4482	Clb-Obi	M	Age <75	UNMUTATED	NORMAL	Unmutated	Unmutated	Unmutated	Unmutated	Unmutated	Unmutated	Unmutated	Unmutated	Mutated	Unmutated	NORMAL
0.611727	-1.19772	Ven-Obi	M	Age <75	UNMUTATED	NORMAL	Mutated	Unmutated	Unmutated	Unmutated	Mutated	Unmutated	Unmutated	Unmutated	Unmutated	Unmutated	NORMAL
2.58407	0.889092	Clb-Obi	M	Age <75	UNMUTATED	NORMAL	Unmutated	Unmutated	Unmutated	Unmutated	Unmutated	Unmutated	Unmutated	Mutated	Unmutated	Unmutated	ABNORMAL
2.33838	0.587588	Clb-Obi	M	Age >=75	UNMUTATED	NORMAL	Unmutated	Unmutated	Unmutated	Unmutated	Unmutated	Unmutated	Unmutated	Unmutated	Unmutated	Unmutated	ABNORMAL
0.0849706	2.1507	Clb-Obi	M	Age >=75	UNMUTATED	NORMAL	Unmutated	Mutated	Unmutated	Unmutated	Unmutated	Unmutated	Unmutated	Unmutated	Unmutated	Unmutated	NORMAL
-1.53545	2.60032	Ven-Obi	M	Age >=75	UNMUTATED	NORMAL	Unmutated	Unmutated	Unmutated	Unmutated	Unmutated	Unmutated	Unmutated	Unmutated	Unmutated	Unmutated	NORMAL
-3.21771	-0.319044	Ven-Obi	M	Age <75	UNMUTATED	NORMAL	Unmutated	Unmutated	Unmutated	Unmutated	Unmutated	Unmutated	Unmutated	Unmutated	Unmutated	Unmutated	NORMAL
-3.08618	-1.20299	Clb-Obi	M	Age <75	UNMUTATED	NORMAL	Unmutated	Unmutated	Unmutated	Unmutated	Unmutated	Unmutated	Unmutated	Unmutated	Unmutated	Unmutated	NORMAL
1.33517	1.84441	Clb-Obi	M	Age <75	UNMUTATED	NORMAL	Unmutated	Unmutated	Unmutated	Unmutated	Mutated	Unmutated	Unmutated	Unmutated	Unmutated	Unmutated	ABNORMAL
2.41407	-2.50435	Clb-Obi	M	Age >=75	UNMUTATED	NORMAL	Unmutated	Mutated	Unmutated	Unmutated	Unmutated	Unmutated	Unmutated	Unmutated	Unmutated	Unmutated	NORMAL
0.61532	-1.82723	Ven-Obi	F	Age >=75	MUTATED	ABNORMAL	Mutated	Unmutated	Unmutated	Unmutated	Unmutated	Unmutated	Unmutated	Unmutated	Unmutated	Unmutated	NORMAL
-3.55482	-0.987875	Clb-Obi	M	Age <75	UNMUTATED	NORMAL	Mutated	Unmutated	Unmutated	Unmutated	Unmutated	Unmutated	Unmutated	Unmutated	Unmutated	Unmutated	NORMAL
3.19009	-1.00206	Ven-Obi	M	Age <75	UNMUTATED	NORMAL	Mutated	Unmutated	Unmutated	Unmutated	Unmutated	Unmutated	Unmutated	Mutated	Unmutated	Unmutated	ABNORMAL
2.44026	0.797113	Clb-Obi	F	Age <75	MUTATED	NORMAL	Unmutated	Unmutated	Unmutated	Mutated	Mutated	Unmutated	Unmutated	Unmutated	Unmutated	Unmutated	NORMAL
-0.883692	0.741219	Clb-Obi	M	Age <75	UNMUTATED	NORMAL	Unmutated	Mutated	Unmutated	Unmutated	Unmutated	Unmutated	Unmutated	Unmutated	Unmutated	Unmutated	NORMAL
-1.69825	0.453698	Ven-Obi	M	Age <75	UNMUTATED	NORMAL	Unmutated	Unmutated	Unmutated	Unmutated	Unmutated	Unmutated	Unmutated	Unmutated	Unmutated	Unmutated	ABNORMAL
1.06105	-2.55765	Clb-Obi	M	Age <75	UNMUTATED	NORMAL	Mutated	Unmutated	Unmutated	Unmutated	Unmutated	Unmutated	Unmutated	Unmutated	Unmutated	Unmutated	NORMAL
0.145691	-1.86388	Ven-Obi	M	Age >=75	UNMUTATED	NORMAL	Mutated	Unmutated	Unmutated	Unmutated	Unmutated	Unmutated	Unmutated	Mutated	Unmutated	Unmutated	ABNORMAL
3.27594	-0.962967	Clb-Obi	M	Age >=75	UNMUTATED	NORMAL	Mutated	Unmutated	Unmutated	Unmutated	Unmutated	Unmutated	Unmutated	Unmutated	Unmutated	Unmutated	NORMAL
1.96175	-1.72255	Ven-Obi	M	Age <75	UNMUTATED	NORMAL	Mutated	Unmutated	Unmutated	Unmutated	Unmutated	Unmutated	Unmutated	Unmutated	Mutated	Unmutated	NORMAL
2.69185	1.13128	Ven-Obi	F	Age <75	UNMUTATED	NORMAL	Unmutated	Unmutated	Unmutated	Unmutated	Unmutated	Unmutated	Unmutated	Unmutated	Unmutated	Unmutated	NORMAL
1.41308	-2.33152	Ven-Obi	M	Age >=75	UNMUTATED	NORMAL	Unmutated	Unmutated	Unmutated	Unmutated	Unmutated	Unmutated	Unmutated	Unmutated	Unmutated	Unmutated	NORMAL
0.594756	-1.65933	Ven-Obi	M	Age <75	MUTATED	ABNORMAL	Unmutated	Unmutated	Unmutated	Unmutated	Unmutated	Unmutated	Unmutated	Unmutated	Unmutated	Unmutated	NORMAL
-2.19095	-1.73017	Ven-Obi	M	Age >=75	MUTATED	ABNORMAL	Unmutated	Unmutated	Unmutated	Unmutated	Unmutated	Unmutated	Unmutated	Unmutated	Unmutated	Unmutated	NORMAL
-3.75676	-0.83686	Clb-Obi	M	Age <75	UNMUTATED	NORMAL	Unmutated	Unmutated	Unmutated	Unmutated	Unmutated	Unmutated	Unmutated	Unmutated	Unmutated	Unmutated	NORMAL
3.14753	-0.906832	Ven-Obi	M	Age <75	UNMUTATED	NORMAL	Unmutated	Unmutated	Unmutated	Unmutated	Unmutated	Unmutated	Unmutated	Unmutated	Unmutated	Unmutated	NORMAL
1.39341	-0.21999	Clb-Obi	M	Age >=75	UNMUTATED	ABNORMAL	Unmutated	Unmutated	Unmutated	Unmutated	Mutated	Unmutated	Unmutated	Unmutated	Unmutated	Unmutated	NORMAL
0.989355	1.69504	Clb-Obi	M	Age <75	UNMUTATED	NORMAL	Unmutated	Unmutated	Unmutated	Unmutated	Unmutated	Unmutated	Unmutated	Unmutated	Unmutated	Unmutated	NORMAL
1.76744	-1.03632	Clb-Obi	M	Age <75	UNMUTATED	NORMAL	Mutated	Unmutated	Unmutated	Mutated	Unmutated	Unmutated	Unmutated	Unmutated	Unmutated	Unmutated	ABNORMAL
2.64033	-0.662681	Clb-Obi	M	Age <75	UNMUTATED	NORMAL	Mutated	Unmutated	Unmutated	Unmutated	Mutated	Unmutated	Unmutated	Mutated	Unmutated	Unmutated	ABNORMAL
2.10508	0.676438	Ven-Obi	M	Age <75	UNMUTATED	NORMAL	Unmutated	Unmutated	Unmutated	Unmutated	Unmutated	Unmutated	Unmutated	Unmutated	Unmutated	Unmutated	NORMAL
-1.41415	-0.779363	Clb-Obi	F	Age <75	UNMUTATED	NORMAL	Mutated	Mutated	Unmutated	Unmutated	Unmutated	Unmutated	Unmutated	Unmutated	Unmutated	Unmutated	NORMAL
-0.958737	-2.29802	Ven-Obi	M	Age <75	NA	NA	NA	NA	NA	NA	NA	NA	NA	NA	NA	NA	NA
3.19103	0.840645	Clb-Obi	M	Age >=75	UNMUTATED	NORMAL	Unmutated	Unmutated	Mutated	Unmutated	Unmutated	Unmutated	Unmutated	Unmutated	Unmutated	Unmutated	ABNORMAL
-0.304268	-0.968426	Clb-Obi	M	Age <75	UNMUTATED	NORMAL	Unmutated	Unmutated	Unmutated	Unmutated	Unmutated	Unmutated	Unmutated	Unmutated	Unmutated	Unmutated	NORMAL
-0.413306	-0.546862	Ven-Obi	F	Age <75	UNMUTATED	NORMAL	Unmutated	Unmutated	Unmutated	Unmutated	Mutated	Unmutated	Unmutated	Unmutated	Unmutated	Unmutated	ABNORMAL
3.22316	0.861363	Clb-Obi	M	Age >=75	UNMUTATED	NORMAL	Unmutated	Unmutated	Mutated	Unmutated	Unmutated	Unmutated	Unmutated	Unmutated	Unmutated	Unmutated	ABNORMAL
1.76712	-1.3924	Clb-Obi	M	Age >=75	MUTATED	NORMAL	Unmutated	Unmutated	Unmutated	Unmutated	Unmutated	Unmutated	Unmutated	Unmutated	Unmutated	Unmutated	NORMAL
2.48922	1.51423	Ven-Obi	F	Age >=75	UNMUTATED	NORMAL	Unmutated	Unmutated	Unmutated	Unmutated	Unmutated	Unmutated	Unmutated	Unmutated	Unmutated	Unmutated	NORMAL
3.02344	-2.59966	Clb-Obi	M	Age <75	UNMUTATED	NORMAL	Unmutated	Mutated	Unmutated	Unmutated	Unmutated	Unmutated	Unmutated	Unmutated	Unmutated	Unmutated	NORMAL
-3.0755	1.17649	Clb-Obi	F	Age <75	UNMUTATED	NORMAL	Unmutated	Unmutated	Unmutated	Unmutated	Unmutated	Unmutated	Unmutated	Unmutated	Unmutated	Unmutated	NORMAL
2.96775	-1.65662	Clb-Obi	M	Age <75	UNMUTATED	NORMAL	Unmutated	Unmutated	Unmutated	Unmutated	Unmutated	Unmutated	Unmutated	Unmutated	Unmutated	Unmutated	NORMAL
0.774295	-1.37907	Ven-Obi	F	Age <75	UNMUTATED	NORMAL	Unmutated	Unmutated	Unmutated	Unmutated	Mutated	Unmutated	Unmutated	Unmutated	Unmutated	Unmutated	NORMAL
2.22158	-1.1694	Ven-Obi	M	Age <75	UNMUTATED	NORMAL	Unmutated	Unmutated	Unmutated	Unmutated	Unmutated	Unmutated	Unmutated	Unmutated	Unmutated	Unmutated	NORMAL
-1.72289	-2.93862	Ven-Obi	M	Age <75	UNMUTATED	NORMAL	Unmutated	Unmutated	Unmutated	Unmutated	Unmutated	Unmutated	Unmutated	Unmutated	Unmutated	Unmutated	NORMAL
2.60926	-2.40428	Ven-Obi	F	Age >=75	UNMUTATED	NORMAL	Unmutated	Unmutated	Unmutated	Unmutated	Unmutated	Unmutated	Unmutated	Unmutated	Unmutated	Unmutated	NORMAL
-0.467008	1.76329	Clb-Obi	M	Age <75	UNMUTATED	NORMAL	Unmutated	Unmutated	Unmutated	Unmutated	Unmutated	Unmutated	Mutated	Unmutated	Unmutated	Unmutated	NORMAL
-2.51508	1.85058	Clb-Obi	M	Age <75	UNMUTATED	NORMAL	Unmutated	Unmutated	Unmutated	Unmutated	Unmutated	Unmutated	Unmutated	Unmutated	Unmutated	Unmutated	NORMAL
-1.03278	0.562431	Ven-Obi	M	Age <75	UNMUTATED	NORMAL	Unmutated	Unmutated	Mutated	Unmutated	Unmutated	Unmutated	Unmutated	Unmutated	Unmutated	Unmutated	ABNORMAL
2.22051	1.0808	Ven-Obi	F	Age <75	UNMUTATED	NORMAL	Unmutated	Unmutated	Mutated	Unmutated	Unmutated	Unmutated	Unmutated	Unmutated	Unmutated	Unmutated	NORMAL
0.220151	2.50129	Clb-Obi	F	Age <75	UNMUTATED	NORMAL	Unmutated	Unmutated	Unmutated	Unmutated	Unmutated	Unmutated	Unmutated	Unmutated	Unmutated	Unmutated	NORMAL
1.93914	0.139268	Ven-Obi	F	Age >=75	UNMUTATED	NORMAL	Mutated	Unmutated	Unmutated	Unmutated	Unmutated	Unmutated	Unmutated	Unmutated	Unmutated	Unmutated	NORMAL
-1.92608	0.912788	Clb-Obi	F	Age <75	UNMUTATED	NORMAL	Unmutated	Unmutated	Unmutated	Unmutated	Unmutated	Unmutated	Unmutated	Mutated	Unmutated	Unmutated	NORMAL
3.40822	-1.52346	Ven-Obi	M	Age <75	UNMUTATED	NORMAL	Unmutated	Unmutated	Mutated	Unmutated	Mutated	Unmutated	Unmutated	Unmutated	Unmutated	Unmutated	ABNORMAL
1.8618	-1.9507	Clb-Obi	M	Age >=75	MUTATED	NORMAL	Unmutated	Unmutated	Mutated	Unmutated	Unmutated	Unmutated	Unmutated	Unmutated	Unmutated	Unmutated	NORMAL
2.83303	-1.30262	Clb-Obi	F	Age >=75	UNMUTATED	NORMAL	Unmutated	Unmutated	Unmutated	Unmutated	Unmutated	Unmutated	Mutated	Unmutated	Unmutated	Unmutated	NORMAL
-0.550321	2.56408	Ven-Obi	M	Age <75	UNMUTATED	NORMAL	Unmutated	Mutated	Mutated	Unmutated	Unmutated	Unmutated	Unmutated	Unmutated	Unmutated	Unmutated	ABNORMAL
0.301608	-0.516672	Ven-Obi	M	Age <75	UNMUTATED	NORMAL	Unmutated	Unmutated	Unmutated	Unmutated	Unmutated	Unmutated	Unmutated	Unmutated	Unmutated	Unmutated	NORMAL
1.10461	-0.332706	NA	F	Age >=75	UNMUTATED	NA	Unmutated	Unmutated	Unmutated	Unmutated	Unmutated	Unmutated	Unmutated	Unmutated	Unmutated	Unmutated	NA
-0.0325843	2.64567	NA	M	Age <75	UNMUTATED	NORMAL	Unmutated	Mutated	Unmutated	Unmutated	Unmutated	Unmutated	Unmutated	Unmutated	Unmutated	Unmutated	ABNORMAL
2.51107	1.44578	NA	M	Age >=75	UNMUTATED	NORMAL	Unmutated	Unmutated	Mutated	Unmutated	Mutated	Unmutated	Unmutated	Unmutated	Unmutated	Unmutated	NORMAL
-2.73489	2.4869	NA	F	Age <75	NA	NA	NA	NA	NA	NA	NA	NA	NA	NA	NA	NA	NA
1.1748	3.58164	NA	M	Age >=75	NA	NA	NA	NA	NA	NA	NA	NA	NA	NA	NA	NA	NA
2.15098	3.16492	NA	F	Age >=75	UNMUTATED	NORMAL	Unmutated	Unmutated	Unmutated	Unmutated	Unmutated	Unmutated	Unmutated	Unmutated	Unmutated	Unmutated	ABNORMAL
2.62615	1.33493	NA	M	Age >=75	NA	NA	NA	NA	NA	NA	NA	NA	NA	NA	NA	NA	NA
-1.96952	-1.0931	NA	M	Age <75	UNMUTATED	NORMAL	Unmutated	Mutated	Unmutated	Unmutated	Unmutated	Unmutated	Unmutated	Unmutated	Unmutated	Unmutated	NORMAL

## Sheet: Supp_Fig10
ID	logFC	P.Value	cat	Sig
DPM1	-0.0829058	0.368515	Others	NS
SCYL3	0.074972	0.451597	Others	NS
C1orf112	0.0471179	0.656012	Others	NS
FGR	-0.00600162	0.960261	Others	NS
FUCA2	0.118555	0.207008	Others	NS
GCLC	0.0823439	0.328409	Others	NS
NFYA	0.021792	0.721975	Others	NS
STPG1	-0.0344231	0.710915	Others	NS
NIPAL3	-0.00935565	0.916468	Others	NS
ENPP4	-0.100405	0.34471	Others	NS
ANKIB1	0.00601871	0.891612	Others	NS
CYP51A1	-0.110527	0.360864	Others	NS
KRIT1	0.0811686	0.173798	Others	NS
RAD52	-0.010087	0.90801	Others	NS
BAD	0.0624975	0.510549	Others	NS
LAP3	-0.0651121	0.378644	Others	NS
HS3ST1	0.355992	0.0883314	Others	NS
WNT16	-0.259074	0.151549	Others	NS
MAD1L1	0.145986	0.0896897	Others	NS
LASP1	-0.0289945	0.607538	Others	NS
SNX11	-0.0806877	0.261067	Others	NS
M6PR	0.0161784	0.832787	Others	NS
DBNDD1	0.124315	0.512376	Others	NS
ALS2	-0.012642	0.80302	Others	NS
CASP10	-0.206698	0.273221	Others	NS
CFLAR	-0.0235586	0.751832	Others	NS
NDUFAF7	0.0203724	0.74991	Others	NS
RBM5	0.0148516	0.723609	Others	NS
MTMR7	0.0179311	0.791046	Others	NS
ARF5	-0.00361469	0.944355	Others	NS
SARM1	0.0742865	0.297182	Others	NS
POLDIP2	0.0302512	0.511183	Others	NS
PLXND1	0.0302054	0.872513	Others	NS
AK2	0.0652904	0.432093	Others	NS
FKBP4	0.00835334	0.909666	Others	NS
KDM1A	0.000708618	0.984808	Others	NS
RBM6	0.010674	0.845825	Others	NS
CAMKK1	-0.0293281	0.820212	Others	NS
RECQL	-0.0849165	0.149223	Others	NS
VPS50	0.0440161	0.389544	Others	NS
ARHGAP33	0.0871577	0.292013	Others	NS
NDUFAB1	-0.00182964	0.983571	Others	NS
SLC25A13	0.0378591	0.379816	Others	NS
ST7	0.263434	0.0733581	Others	NS
CDC27	-0.00918356	0.87156	Others	NS
DVL2	0.0615396	0.359934	Others	NS
UPF1	-0.0486549	0.451289	Others	NS
SKAP2	-0.0138039	0.88814	Others	NS
MCUB	0.0767607	0.337294	Others	NS
POLR2J	0.0523375	0.284496	Others	NS
DHX33	0.0209951	0.758264	Others	NS
LIG3	0.0749761	0.245236	Others	NS
RPAP3	0.0172374	0.853024	Others	NS
ACSM3	0.0593509	0.674836	Others	NS
CIAPIN1	-0.0289205	0.59654	Others	NS
SPPL2B	-0.0260532	0.774305	Others	NS
FAM214B	-0.105216	0.247496	Others	NS
CREBBP	-0.0171783	0.778254	Others	NS
TSPOAP1	-0.0445388	0.732543	Others	NS
GCFC2	-0.00458723	0.939935	Others	NS
WDR54	-0.040496	0.56515	Others	NS
CROT	-0.0356978	0.55862	Others	NS
ABCB4	0.121894	0.113286	Others	NS
KMT2E	-0.0613727	0.388957	Others	NS
RHBDD2	-0.0194965	0.785388	Others	NS
IBTK	0.0423155	0.374529	Others	NS
ZNF195	0.00219468	0.966696	Others	NS
MYCBP2	-0.0505028	0.219014	Others	NS
FBXL3	-0.0906251	0.270619	Others	NS
ITGAL	-0.189015	0.105101	Others	NS
PDK2	0.0525146	0.673769	Others	NS
ITGA3	0.0308466	0.841182	Others	NS
GDE1	-0.071204	0.378043	Others	NS
C19orf60	0.1041	0.239055	Others	NS
OSBPL7	0.0178247	0.716714	Others	NS
MAP3K14	0.0390353	0.420986	Others	NS
AP2B1	0.0447714	0.342702	Others	NS
ZNF263	-0.0359675	0.474618	Others	NS
SPATA20	-0.0079326	0.921387	Others	NS
MAP3K9	-0.0756612	0.349794	Others	NS
RALA	-0.05991	0.531421	Others	NS
KDM7A	0.0293627	0.622155	Others	NS
AGK	0.0197096	0.727048	Others	NS
TTC22	0.0619699	0.706832	Others	NS
PHTF2	0.0262472	0.636598	Others	NS
FARP2	-0.0119668	0.869322	Others	NS
GGCT	0.00156925	0.987748	Others	NS
DBF4	-0.176905	0.171188	Others	NS
TBXA2R	0.0497437	0.793189	Others	NS
IFRD1	-0.136123	0.221918	Others	NS
COX10	0.0261115	0.801519	Others	NS
PAF1	-0.0633376	0.313243	Others	NS
VPS41	0.0609474	0.303181	Others	NS
ARHGAP44	0.182714	0.236137	Others	NS
ELAC2	-0.00100816	0.982384	Others	NS
ADIPOR2	-0.0412212	0.579129	Others	NS
MARK4	0.0167539	0.757943	Others	NS
CCDC124	0.0288248	0.612281	Others	NS
CEACAM21	0.036359	0.719476	Others	NS
PAFAH1B1	0.0303501	0.650318	Others	NS
KIAA0100	-0.0280106	0.438003	Others	NS
TRAPPC6A	0.0285222	0.781152	Others	NS
CD79B	0.0953202	0.553288	Others	NS
SCN4A	0.0550908	0.600267	Others	NS
ST7L	0.0231274	0.69181	Others	NS
RPUSD1	0.00804717	0.936661	Others	NS
LUC7L	-0.043075	0.438576	Others	NS
CACNA2D2	0.154182	0.0929156	Others	NS
BAIAP3	0.146049	0.447989	Others	NS
TSR3	0.0868112	0.426367	Others	NS
PIGQ	0.0449226	0.391467	Others	NS
CRAMP1	0.0393662	0.526674	Others	NS
DNAJC11	0.053333	0.259632	Others	NS
MYLIP	-0.239483	0.0597392	Others	NS
PSMB1	-0.0443318	0.475876	Others	NS
JARID2	0.0346395	0.578896	Others	NS
CDK11A	-0.0090938	0.925924	Others	NS
NADK	-0.0026588	0.971573	Others	NS
ADAM22	0.00840977	0.930149	Others	NS
SYPL1	-0.139299	0.0682642	Others	NS
SPAG9	0.0103564	0.904833	Others	NS
CELSR3	-0.0400194	0.815282	Others	NS
SS18L2	-0.133873	0.196434	Others	NS
MPND	0.0724489	0.469582	Others	NS
NFIX	-0.0236262	0.877231	Others	NS
ST3GAL1	0.0141966	0.873083	Others	NS
PKD1	-0.0898609	0.156758	Others	NS
MED24	-0.00587493	0.875171	Others	NS
RHOBTB2	-0.0295629	0.849765	Others	NS
HEATR5B	0.0160689	0.844656	Others	NS
SEC62	-0.0908152	0.0767292	Others	NS
RPS20	-0.0524992	0.356311	Others	NS
CSDE1	-0.0616228	0.216617	Others	NS
UBE3C	-0.0267388	0.624041	Others	NS
REV3L	-0.0553442	0.294854	Others	NS
MASP2	-0.053156	0.56	Others	NS
FAM76A	-0.0351165	0.512432	Others	NS
TRAF3IP3	-0.00573439	0.948435	Others	NS
POMT2	-0.0211139	0.727367	Others	NS
VTA1	-0.0415861	0.558962	Others	NS
BAZ1B	-0.0119323	0.785136	Others	NS
RANBP9	-0.0846237	0.171975	Others	NS
SPRTN	-0.105764	0.244363	Others	NS
METTL13	0.0908306	0.122453	Others	NS
DYRK4	-0.24679	0.0295966	Others	NS
ZNF207	-0.0379854	0.456081	Others	NS
UQCRC1	0.013708	0.820781	Others	NS
STARD3NL	-0.111487	0.174311	Others	NS
NCAPD2	-0.0329729	0.569516	Others	NS
IFFO1	0.00795229	0.934336	Others	NS
PHF7	-0.00717107	0.920846	Others	NS
NISCH	0.000299771	0.993935	Others	NS
FUZ	0.0249947	0.6904	Others	NS
ZNF200	-0.0431163	0.690826	Others	NS
LRRC23	0.0142954	0.826131	Others	NS
SCMH1	0.0789816	0.228807	Others	NS
FYN	-0.0323343	0.868877	Others	NS
HIVEP2	0.0284301	0.712587	Others	NS
ELOA	-0.147882	0.1051	Others	NS
LYPLA2	0.00314775	0.949807	Others	NS
CLCN6	0.00908445	0.863666	Others	NS
MRC2	0.413707	0.201932	Others	NS
BTBD7	0.0855535	0.151868	Others	NS
APBA3	0.0482273	0.54174	Others	NS
MKS1	0.039444	0.68373	Others	NS
ABHD5	-0.107624	0.19831	Others	NS
AKAP8L	0.0679522	0.138286	Others	NS
MBTD1	-0.0508911	0.169184	Others	NS
UTP18	-0.0699025	0.173941	Others	NS
RNF216	-0.00287182	0.960316	Others	NS
TTC19	-0.118121	0.136894	Others	NS
PTBP1	-0.0127832	0.817218	Others	NS
LARS2	0.0240475	0.587344	Others	NS
PIK3C2A	0.0152311	0.833503	Others	NS
WIZ	-0.00871876	0.844904	Others	NS
RABGAP1	0.0364392	0.495267	Others	NS
QPCTL	-0.0234408	0.77325	Others	NS
PPP5C	-0.00278965	0.975434	Others	NS
CEP68	0.135075	0.171825	Others	NS
MAP4K3	0.151275	0.413507	Others	NS
ZBTB32	0.026838	0.824613	Others	NS
TYROBP	-0.0282774	0.912426	Others	NS
TMEM159	0.0322023	0.766979	Others	NS
BRCA1	-0.0304899	0.777936	Others	NS
ERCC1	0.0400053	0.62797	Others	NS
CD22	-0.101614	0.335558	Others	NS
EXTL3	-0.00344402	0.973372	Others	NS
ELOVL5	-0.0404902	0.54963	Others	NS
ALOX5	0.0825352	0.338074	Others	NS
CALCOCO1	-0.109111	0.163496	Others	NS
UBR7	0.00867706	0.896789	Others	NS
MAP4K5	0.0306297	0.512457	Others	NS
EHD3	-0.111623	0.43546	Others	NS
PSMC4	-0.0323344	0.604305	Others	NS
MAN2B2	-0.0257325	0.736612	Others	NS
SLC25A39	0.0721034	0.179105	Others	NS
MVP	0.0695554	0.1755	Others	NS
NUB1	-0.0076853	0.875316	Others	NS
PGM3	-0.0203848	0.718835	Others	NS
RWDD2A	-0.0318728	0.743435	Others	NS
CLK1	-0.127979	0.155523	Others	NS
POLR3B	-0.0125994	0.852626	Others	NS
ANGEL1	0.0157365	0.877693	Others	NS
RNF14	0.0992252	0.0329753	Others	NS
DDX11	0.0297325	0.790771	Others	NS
CD6	0.356036	0.0315659	Others	NS
TACC3	0.0250873	0.770941	Others	NS
UFL1	0.00351139	0.953599	Others	NS
POLA2	-0.00167993	0.97952	Others	NS
ZC3H3	0.0389646	0.451764	Others	NS
CAPN1	0.0324011	0.628155	Others	NS
MDH1	0.0185653	0.715976	Others	NS
SLC30A9	-0.0107729	0.811032	Others	NS
COX15	0.136763	0.149501	Others	NS
CCDC88C	-0.0173813	0.731763	Others	NS
YAF2	-0.128168	0.119075	Others	NS
ZMYND11	0.0363316	0.669962	Others	NS
BID	0.013505	0.897214	Others	NS
MATR3	-0.0869413	0.292753	Others	NS
XYLT2	0.0502359	0.482424	Others	NS
NUDCD3	0.005991	0.891943	Others	NS
CHDH	0.228564	0.349454	Others	NS
GLT8D1	0.0894829	0.322395	Others	NS
ATP2C1	0.0271238	0.447954	Others	NS
RALBP1	0.1108	0.335509	Others	NS
RUFY3	0.0812482	0.324393	Others	NS
AGPS	0.0689544	0.24965	Others	NS
TTC27	0.0705262	0.376123	Others	NS
ZNF582	0.0218598	0.825275	Others	NS
PRDM11	0.0502941	0.648823	Others	NS
CD74	0.0356824	0.625147	Others	NS
ZRANB1	-0.112441	0.140698	Others	NS
NCDN	0.0813709	0.615089	Others	NS
ZFP64	0.12074	0.395966	Others	NS
MNAT1	0.0792372	0.242617	Others	NS
RUNX3	-0.0505477	0.586665	Others	NS
MRE11	-0.017432	0.79744	Others	NS
PLEKHB1	0.0125688	0.936636	Others	NS
SERPINB1	-0.0172205	0.736322	Others	NS
SPAST	-0.0264643	0.726761	Others	NS
AQR	-0.0311233	0.585747	Others	NS
RTFDC1	0.0127148	0.811604	Others	NS
SLC45A4	0.0467155	0.465815	Others	NS
RNF10	-0.126339	0.0738687	Others	NS
ZNF839	0.025783	0.610121	Others	NS
ZDHHC6	0.0307309	0.458522	Others	NS
GRAMD1B	0.496556	0.118524	Others	NS
RNH1	0.00163003	0.977877	Others	NS
NDUFS1	0.0292815	0.525842	Others	NS
RB1CC1	-0.0680344	0.437406	Others	NS
ERP44	0.0278392	0.643149	Others	NS
ALAS1	-0.00147734	0.984088	Others	NS
BIRC3	-0.0265776	0.825315	Others	NS
AKAP11	-0.0635647	0.262577	Others	NS
GLRX2	0.0573835	0.385641	Others	NS
SNAPC1	-0.0449769	0.660638	Others	NS
DERA	-0.0849359	0.361605	Others	NS
STRAP	-0.233494	0.0318018	Others	NS
ABCC2	0.0247841	0.732992	Others	NS
DEF6	-0.0485956	0.299213	Others	NS
PLEKHO1	-0.0301593	0.653358	Others	NS
GCLM	-0.0888257	0.24015	Others	NS
UBR2	-0.00184798	0.967298	Others	NS
CCDC28A	-0.072689	0.378826	Others	NS
RRAGD	-0.0550677	0.817109	Others	NS
HSF2	-0.0966256	0.313886	Others	NS
PHF20	-0.098453	0.313996	Others	NS
TYMP	0.242258	0.104422	Others	NS
NCAPH2	0.0354972	0.57669	Others	NS
TOMM34	0.0205929	0.751372	Others	NS
SEC63	-0.0122666	0.773188	Others	NS
KPNA6	-0.0779418	0.148348	Others	NS
FAS	0.0504957	0.575857	Others	NS
RNASET2	-0.0168154	0.819555	Others	NS
CD44	0.0506407	0.629535	Others	NS
AGPAT4	0.22493	0.348417	Others	NS
SLAMF7	0.141365	0.591661	Others	NS
BTN3A1	-0.0982947	0.237656	Others	NS
MIPEP	0.0822705	0.295888	Others	NS
IFNGR1	-0.15447	0.190453	Others	NS
B4GALT7	0.00142771	0.976114	Others	NS
VRK2	0.0596698	0.207185	Others	NS
TNFRSF1B	-0.0449685	0.769051	Others	NS
VEZT	-0.1215	0.211107	Others	NS
POU2F2	-0.0485805	0.60258	Others	NS
BRD9	-0.00639499	0.868598	Others	NS
SNX1	0.0649373	0.279843	Others	NS
TBPL1	-0.024176	0.721997	Others	NS
BCLAF1	-0.140997	0.0594218	Others	NS
SLC39A9	-0.0432133	0.48611	Others	NS
ANK1	0.0655258	0.555332	Others	NS
TFB1M	0.0949081	0.411445	Others	NS
RABEP1	0.051064	0.333085	Others	NS
NUP160	0.00250545	0.952391	Others	NS
BAK1	-0.072136	0.400029	Others	NS
IKZF2	0.39602	0.122475	Others	NS
GRN	0.0664316	0.553307	Others	NS
FAM13B	0.0552855	0.151294	Others	NS
ARHGAP31	-0.0668386	0.592334	Others	NS
SARS	-0.00589384	0.935336	Others	NS
RANBP3	0.0198347	0.715702	Others	NS
ARID4A	-0.0789018	0.276779	Others	NS
EIPR1	-0.000578973	0.993177	Others	NS
PNPLA6	0.0217355	0.625364	Others	NS
IFT88	-0.049739	0.3391	Others	NS
ALG1	-0.0161214	0.842273	Others	NS
ZCCHC8	-0.116253	0.0224206	Others	NS
ABCF2	0.0407117	0.500173	Others	NS
CHPF2	-0.0949372	0.1401	Others	NS
FUT8	-0.0289258	0.870955	Others	NS
UBA6	-0.00179055	0.974087	Others	NS
GAB2	0.0182797	0.88005	Others	NS
ATP6V0A1	-0.0681474	0.547563	Others	NS
PIAS1	-0.00411356	0.93521	Others	NS
SLC4A7	0.546308	0.0529332	Others	FC
MAP2K3	-0.0711175	0.409722	Others	NS
TMSB10	0.0715477	0.412871	Others	NS
ASTE1	-0.0493984	0.531248	Others	NS
RNF19A	-0.0773294	0.435512	Others	NS
PEX3	0.0253439	0.724104	Others	NS
GABARAPL2	-0.0362621	0.687463	Others	NS
SH3YL1	0.0298226	0.752681	Others	NS
FAM136A	-0.0222693	0.638207	Others	NS
VCL	-0.0127137	0.90753	Others	NS
DAPK2	-0.0218315	0.879023	Others	NS
NSMAF	0.06266	0.214808	Others	NS
ADSS	0.0256785	0.679961	Others	NS
STAP1	0.0411195	0.51564	Others	NS
TIMP2	0.130184	0.474611	Others	NS
RFC1	-0.103182	0.0682696	Others	NS
TBC1D23	-0.0717047	0.281937	Others	NS
CUL3	-0.00666509	0.935185	Others	NS
ZZZ3	0.00889769	0.811438	Others	NS
TUBG2	0.048427	0.794259	Others	NS
NSUN2	-0.0358117	0.556301	Others	NS
FBXO42	-0.0319862	0.502332	Others	NS
MFAP3	0.0433982	0.576698	Others	NS
MRI1	0.146814	0.237894	Others	NS
METTL1	-0.0555667	0.581307	Others	NS
AGA	-0.033122	0.479782	Others	NS
PI4K2B	-0.000547113	0.994403	Others	NS
BOD1L1	-0.0773336	0.237199	Others	NS
MAT2B	0.0701889	0.256027	Others	NS
EDC4	0.0242395	0.706685	Others	NS
TRIO	-0.272971	0.267562	Others	NS
CLEC16A	-0.0394939	0.376688	Others	NS
SKIV2L2	0.0272324	0.645852	Others	NS
ZFYVE16	0.0456814	0.516108	Others	NS
RIPOR1	0.0249466	0.703697	Others	NS
PNKP	0.034265	0.626614	Others	NS
PHLPP2	-0.13896	0.11033	Others	NS
SPDL1	-0.0159234	0.8151	Others	NS
STAU2	0.00846961	0.9105	Others	NS
PQLC2	0.107984	0.0595746	Others	NS
CTNS	-0.084667	0.204734	Others	NS
PHF23	0.0776277	0.411888	Others	NS
INPP4A	-0.0830893	0.427063	Others	NS
PSMA4	-0.117189	0.0355769	Others	NS
LSG1	-0.0306666	0.606823	Others	NS
PARP3	0.121526	0.0603987	Others	NS
THAP3	0.0140234	0.87293	Others	NS
TDP1	-0.104172	0.121972	Others	NS
AIFM2	0.0200765	0.771783	Others	NS
MED17	-0.0642537	0.459489	Others	NS
RETSAT	-0.0274961	0.732834	Others	NS
CAPG	-0.173141	0.143979	Others	NS
AP2S1	-0.043461	0.680208	Others	NS
ADAM28	0.0749708	0.428981	Others	NS
DCUN1D1	-0.12793	0.093107	Others	NS
JADE2	6.96207e-05	0.999163	Others	NS
LCP2	0.0782491	0.700833	Others	NS
TRIT1	0.0858101	0.2816	Others	NS
CUL7	0.0532577	0.326643	Others	NS
CTNNA1	0.0144944	0.826854	Others	NS
HSPA5	-0.117792	0.268041	Others	NS
WDR37	-0.00515476	0.917706	Others	NS
YTHDC2	0.0362033	0.517736	Others	NS
ATP6V1H	0.0210087	0.723408	Others	NS
POLR2B	-0.0122401	0.865603	Others	NS
FAM214A	-0.0811645	0.21412	Others	NS
ARAP2	-0.0980571	0.212012	Others	NS
TPR	-0.0168535	0.734607	Others	NS
KIAA0556	-0.0346653	0.428496	Others	NS
DTNBP1	0.073388	0.28469	Others	NS
C12orf4	-0.0456802	0.562831	Others	NS
MAP4	0.0237029	0.705186	Others	NS
GOPC	-0.00610537	0.908341	Others	NS
USP28	0.0196479	0.802931	Others	NS
HDAC9	0.0594025	0.831521	Others	NS
TSPAN17	-0.0600894	0.521761	Others	NS
NOP16	-0.0611741	0.444509	Others	NS
RRM2B	0.0541468	0.412498	Others	NS
ZNF800	-0.0968576	0.205805	Others	NS
SNX29	-0.103226	0.131891	Others	NS
MRPS10	-0.0281853	0.634055	Others	NS
RSF1	-0.0175303	0.65727	Others	NS
VPS13D	-0.0408094	0.295013	Others	NS
CELF2	-0.0352956	0.589359	Others	NS
FAM120A	0.0565717	0.183755	Others	NS
R3HDM1	-0.0380972	0.512405	Others	NS
COL9A2	0.173995	0.110118	Others	NS
ERCC8	0.130366	0.114438	Others	NS
ADAMTS6	-0.10042	0.337902	Others	NS
H6PD	0.0824251	0.253309	Others	NS
VAMP3	-0.114349	0.136545	Others	NS
PER3	0.0420873	0.791706	Others	NS
RFC2	0.00989002	0.886175	Others	NS
ARID1B	-0.00481777	0.917392	Others	NS
CLPTM1L	0.0169185	0.798253	Others	NS
NEDD4L	-0.138549	0.475981	Others	NS
HEXB	-0.0171117	0.816973	Others	NS
PTCD2	0.10145	0.390116	Others	NS
JKAMP	-0.0657975	0.340587	Others	NS
NFE2L3	0.237141	0.0247177	Others	NS
MCUR1	0.0585715	0.470184	Others	NS
LETMD1	0.0143387	0.722502	Others	NS
SLC4A8	-0.414458	0.139132	Others	NS
MAPK9	0.0478754	0.29035	Others	NS
FAM160A2	-0.0181615	0.809062	Others	NS
HERPUD1	-0.0627994	0.571597	Others	NS
HOMER3	0.0433297	0.88992	Others	NS
RAD51	-0.0381067	0.734624	Others	NS
PIK3CB	0.0682527	0.230607	Others	NS
CYBA	-0.0985933	0.0733732	Others	NS
HEBP2	0.0136149	0.775949	Others	NS
MPHOSPH9	-0.0672622	0.154839	Others	NS
SIKE1	-0.0068374	0.89855	Others	NS
RRP12	-0.2272	0.150893	Others	NS
MSMO1	-0.032914	0.719154	Others	NS
TTC17	0.0146483	0.690266	Others	NS
FOXN3	0.042793	0.444393	Others	NS
AKR7A2	0.106095	0.398987	Others	NS
MRTO4	0.0478141	0.505927	Others	NS
USE1	0.0308746	0.537804	Others	NS
NRIP2	-0.0998965	0.128086	Others	NS
AP5M1	0.0153598	0.74728	Others	NS
ANAPC4	-0.000404908	0.993992	Others	NS
TRAPPC3	0.0770611	0.210338	Others	NS
THRAP3	-0.0289338	0.638582	Others	NS
PHPT1	-0.00119839	0.992127	Others	NS
LY75	0.116105	0.175189	Others	NS
ARID4B	-0.0985059	0.176703	Others	NS
OPN3	-0.0660003	0.493421	Others	NS
SDCCAG8	0.00901517	0.923551	Others	NS
KIF1B	0.0467891	0.690946	Others	NS
TBC1D22A	0.00509703	0.944652	Others	NS
SYNE2	0.0821692	0.536944	Others	NS
FAM168A	-0.0518718	0.443735	Others	NS
RELT	-0.129085	0.10794	Others	NS
GALC	-0.0210183	0.712123	Others	NS
NOP58	-0.0898862	0.407377	Others	NS
SZRD1	-0.0907259	0.139937	Others	NS
KCNH2	0.240064	0.368882	Others	NS
CUL1	-0.0638538	0.0958196	Others	NS
FAM114A2	0.0353249	0.415104	Others	NS
CYFIP2	0.0333963	0.550751	Others	NS
TAB2	-0.0633167	0.311529	Others	NS
GINM1	0.0186267	0.771852	Others	NS
EIF2AK2	0.0781555	0.237746	Others	NS
USP36	-0.0695971	0.494545	Others	NS
KMT2C	-0.00335253	0.969152	Others	NS
PUM2	-0.0299157	0.521039	Others	NS
MRPL43	0.0766191	0.301455	Others	NS
ITIH4	0.080774	0.362758	Others	NS
HPF1	0.14797	0.218246	Others	NS
ZFR	-0.0230579	0.566546	Others	NS
TRAF1	0.173422	0.0604028	Others	NS
RC3H2	-0.0181952	0.739909	Others	NS
IL17RB	0.213667	0.359468	Others	NS
TRAF3IP2	-0.0516376	0.494167	Others	NS
SOAT1	0.00636133	0.941071	Others	NS
GDI2	0.0230548	0.742113	Others	NS
PRDM1	-0.507551	0.0323541	Others	FC
ATG5	-0.0575145	0.276019	Others	NS
TMCC3	0.0471545	0.720136	Others	NS
PITHD1	-0.0831103	0.274042	Others	NS
MTA3	0.0504787	0.425191	Others	NS
USP13	-0.0237199	0.647239	Others	NS
ATP11B	-0.0270844	0.734173	Others	NS
CDK14	-0.0974302	0.17083	Others	NS
SEC61A1	-0.0716067	0.171561	Others	NS
PPP1R12A	-0.0431762	0.428729	Others	NS
RASGRF1	0.0708907	0.580047	Others	NS
CROCC	0.187031	0.0101544	Others	NS
POLR3E	-0.00314788	0.96178	Others	NS
ATP2B4	0.00794559	0.949822	Others	NS
ZC3H11A	-0.0847592	0.206271	Others	NS
RIOK2	-0.130592	0.0681892	Others	NS
YIPF1	0.0343339	0.536809	Others	NS
NDC1	0.0464027	0.222456	Others	NS
DGKG	0.134851	0.423515	Others	NS
FLYWCH1	-0.0369055	0.600797	Others	NS
UNKL	0.0913865	0.172466	Others	NS
PARP12	0.00369217	0.942684	Others	NS
ALDH18A1	-0.0435386	0.554468	Others	NS
TARBP1	0.041806	0.500711	Others	NS
GATB	0.0369072	0.605626	Others	NS
MXD1	-0.0562682	0.531629	Others	NS
CDK17	-0.0986412	0.267544	Others	NS
DNAJC25	-0.252615	0.0224861	Others	NS
SLC2A3	-0.336304	0.215822	Others	NS
PSD	0.0734823	0.549889	Others	NS
CTDP1	0.0180168	0.880939	Others	NS
YBX3	-0.0736499	0.519293	Others	NS
WNK1	-0.108706	0.0668901	Others	NS
CCAR1	-0.0185391	0.698064	Others	NS
OGFR	-0.0225565	0.814273	Others	NS
PIGV	-0.0449961	0.671575	Others	NS
SNRNP40	-0.0477528	0.532424	Others	NS
QSER1	0.078319	0.141357	Others	NS
MPC1	0.0647435	0.463566	Others	NS
ACAA1	-0.0471952	0.394716	Others	NS
BCAT1	-0.0761541	0.837744	Others	NS
HDAC7	0.0344006	0.595866	Others	NS
SPAG4	0.187758	0.309369	Others	NS
MRPS35	-0.0315835	0.652382	Others	NS
SFSWAP	-0.0201641	0.703112	Others	NS
TNK2	0.043519	0.40071	Others	NS
MON2	-0.0287329	0.613685	Others	NS
GPBP1	-0.0688437	0.263878	Others	NS
CS	-0.0698368	0.293206	Others	NS
LTK	0.0551582	0.778636	Others	NS
MRPS24	0.147682	0.195983	Others	NS
ELMO2	-0.0297631	0.586332	Others	NS
WAPL	-0.0594615	0.312796	Others	NS
VMP1	0.149026	0.219509	Others	NS
APPBP2	0.0607626	0.24742	Others	NS
POLD1	0.0743382	0.3871	Others	NS
EIF4B	-0.0359583	0.499109	Others	NS
SLC6A16	0.0238552	0.781532	Others	NS
BICRA	0.0517392	0.269948	Others	NS
SPHK2	0.115262	0.173843	Others	NS
RPL18	0.0241906	0.595373	Others	NS
CA11	0.0551672	0.509117	Others	NS
ISOC2	0.13434	0.321891	Others	NS
U2AF2	-0.0223116	0.529069	Others	NS
EPN1	-0.0096673	0.895627	Others	NS
MED29	-0.0110931	0.831849	Others	NS
ADCK1	0.0587232	0.570032	Others	NS
HAGH	0.124605	0.174044	Others	NS
RNF4	-0.0977864	0.209741	Others	NS
CASP8	-0.0177314	0.834552	Others	NS
INTS13	-0.057902	0.296717	Others	NS
TM7SF3	0.00952366	0.930183	Others	NS
TSPAN32	-0.0290041	0.797781	Others	NS
NGFR	0.201993	0.460924	Others	NS
TAF2	0.00839908	0.876502	Others	NS
HIPK2	0.050064	0.748675	Others	NS
TNPO3	0.0395931	0.213077	Others	NS
BORCS8-MEF2B	0.0272135	0.69316	Others	NS
RFXANK	0.0647111	0.273866	Others	NS
TMEM161A	-0.0164097	0.877589	Others	NS
LPAR2	-0.0265801	0.637334	Others	NS
CTSA	-0.0196379	0.814387	Others	NS
SUGP2	-0.0460749	0.394491	Others	NS
SLC12A2	-0.114167	0.0373976	Others	NS
SNX24	0.0753127	0.447647	Others	NS
CNN2	0.0425771	0.651366	Others	NS
ABCA7	0.0170797	0.825044	Others	NS
DDX20	-0.113651	0.208518	Others	NS
BTBD1	-0.0745344	0.345136	Others	NS
CHI3L2	0.0278229	0.894782	Others	NS
SBNO2	0.077236	0.227125	Others	NS
PMS1	0.014269	0.853831	Others	NS
HMG20B	-0.0289207	0.59857	Others	NS
TAF11	-0.025814	0.593349	Others	NS
ANKS1A	-0.0259206	0.728524	Others	NS
AP3D1	0.0301118	0.445439	Others	NS
ZNF76	-0.000856203	0.988364	Others	NS
NTHL1	0.106082	0.481393	Others	NS
UHRF1BP1	-0.0706686	0.137035	Others	NS
GNAI3	-0.00469953	0.954201	Others	NS
IPO5	7.80305e-05	0.998624	Others	NS
OAT	-0.175364	0.165911	Others	NS
WDR3	0.050404	0.374378	Others	NS
PKN2	0.0234203	0.638569	Others	NS
WDR18	0.143155	0.167884	Others	NS
TRAM2	-0.0138151	0.872309	Others	NS
DGKA	-0.0236612	0.731989	Others	NS
ANKRD44	0.0758709	0.220634	Others	NS
KARS	-0.0159635	0.648956	Others	NS
ADAT1	0.0176684	0.723077	Others	NS
TBC1D22B	-0.0529333	0.249277	Others	NS
NDUFB4	-0.0495884	0.200134	Others	NS
SPEN	-0.0856932	0.171411	Others	NS
ZC3H15	-0.126903	0.150497	Others	NS
MAP2K4	0.00830927	0.893735	Others	NS
TMEM206	-0.0360726	0.663513	Others	NS
SLK	-0.126068	0.122778	Others	NS
CYB5R4	0.0267041	0.557832	Others	NS
SEC61A2	-0.0540133	0.442949	Others	NS
ASB1	0.0468037	0.491298	Others	NS
FAM107B	-0.0129018	0.887897	Others	NS
TBC1D1	-0.0647069	0.433765	Others	NS
CDK13	-0.00980803	0.857907	Others	NS
MTHFD2	-0.0379945	0.660658	Others	NS
FOXJ2	-0.076202	0.22624	Others	NS
YBX1	-0.0559255	0.281114	Others	NS
PDE4A	0.12548	0.485262	Others	NS
PPP2R5A	-0.0457708	0.500585	Others	NS
ELAVL1	0.0789611	0.284322	Others	NS
DIP2B	-0.138839	0.0455072	Others	NS
SMARCD1	-0.0920614	0.0634215	Others	NS
KDM4A	-0.0122757	0.750043	Others	NS
NFYC	0.101622	0.0393713	Others	NS
CD84	-0.116071	0.183418	Others	NS
ELOVL1	-0.0353314	0.642791	Others	NS
SPI1	-0.0341585	0.605833	Others	NS
ZNRD1	-0.00946874	0.895066	Others	NS
ZBTB11	-0.190206	0.0204654	Others	NS
ATXN3	0.00558748	0.897988	Others	NS
GOLGA5	0.107141	0.152585	Others	NS
LRRC40	-0.0405589	0.532891	Others	NS
ISOC1	-0.114245	0.146121	Others	NS
TRMT11	0.0522105	0.400756	Others	NS
THUMPD1	-0.134385	0.0523401	Others	NS
MSANTD3	0.0431292	0.588941	Others	NS
ATG2B	0.0148418	0.813168	Others	NS
ARFGEF1	0.0161859	0.748349	Others	NS
ZFAT	0.0264434	0.730396	Others	NS
MTFR1	0.00627093	0.911551	Others	NS
STAG3	-0.212605	0.336845	Others	NS
FECH	-0.0555487	0.429645	Others	NS
MYO9A	-0.00837351	0.875326	Others	NS
PFKP	0.0839182	0.413961	Others	NS
IDI1	-0.197893	0.11096	Others	NS
SP100	-0.0022214	0.964482	Others	NS
KLF6	-0.13118	0.204341	Others	NS
PLPP1	3.33446e-05	0.999606	Others	NS
NEO1	0.108371	0.736806	Others	NS
TRAM1	-0.143397	0.127088	Others	NS
TNFRSF1A	0.288076	0.212084	Others	NS
CACNB1	0.0786848	0.403998	Others	NS
EVI5	-0.0313408	0.54239	Others	NS
STOML1	0.185477	0.0295716	Others	NS
PKM	-0.0482672	0.486279	Others	NS
DHX29	-0.0180862	0.687213	Others	NS
DNTTIP2	-0.202062	0.0743148	Others	NS
METTL22	0.0506668	0.242994	Others	NS
TP53BP1	-0.0755565	0.269514	Others	NS
RRP15	-0.0343225	0.627707	Others	NS
RHOA	-0.0621383	0.429307	Others	NS
DHX8	-0.131003	0.169631	Others	NS
IARS2	0.0358305	0.600436	Others	NS
ROGDI	-0.100944	0.395497	Others	NS
ROCK1	-0.0272104	0.682561	Others	NS
CBFB	-0.00956387	0.858944	Others	NS
HYAL2	-0.0743612	0.480261	Others	NS
HDAC4	-0.00726542	0.92954	Others	NS
RASSF1	-0.0460438	0.434785	Others	NS
IFI35	0.0781394	0.313128	Others	NS
HEATR6	0.0906696	0.104438	Others	NS
COASY	0.0493763	0.348318	Others	NS
MEF2A	-0.0737343	0.223037	Others	NS
INPP5A	0.0625452	0.588579	Others	NS
ATP11A	-0.0146816	0.88236	Others	NS
POLR1A	0.0179778	0.710706	Others	NS
LAPTM4A	-0.19866	0.0756355	Others	NS
TTC7A	-0.0128749	0.839451	Others	NS
IP6K2	-0.0672894	0.32185	Others	NS
SRBD1	-0.0148698	0.876205	Others	NS
KIF2A	-0.044272	0.483766	Others	NS
RASGRP2	-0.079417	0.258502	Others	NS
PSME4	-0.0536381	0.539111	Others	NS
IFT80	-0.0301969	0.750419	Others	NS
SIRT2	0.00738412	0.91935	Others	NS
ERLEC1	-0.0442146	0.522537	Others	NS
PPP2R5B	-0.0764795	0.328223	Others	NS
PYGM	-0.0527139	0.567164	Others	NS
MAST4	0.0294155	0.915219	Others	NS
SDK2	0.125377	0.56048	Others	NS
NUP133	-0.0157177	0.837855	Others	NS
NUCKS1	-0.0259259	0.662311	Others	NS
VPS35	0.0421079	0.410508	Others	NS
DNAJA2	-0.0277559	0.669453	Others	NS
BCL3	-0.15064	0.194238	Others	NS
KCNAB2	-0.0760409	0.180459	Others	NS
CLEC2D	-0.0269048	0.819874	Others	NS
RORA	-0.0194604	0.940638	Others	NS
TGFBR3	-0.034282	0.903042	Others	NS
ATP1B3	-0.00782903	0.937924	Others	NS
PIGB	-0.00646519	0.939284	Others	NS
MAPK6	-0.154536	0.121751	Others	NS
GNB5	0.0587016	0.221765	Others	NS
RAB27A	0.00722573	0.932566	Others	NS
HDHD5	-0.0205159	0.839256	Others	NS
UFD1	-0.0290992	0.563947	Others	NS
PHRF1	0.0451008	0.418464	Others	NS
ELP1	-0.0306801	0.518844	Others	NS
PFN2	0.182152	0.224957	Others	NS
DAPP1	-0.0457944	0.652418	Others	NS
SLC44A1	0.00797455	0.953137	Others	NS
TMEM260	0.0356254	0.710757	Others	NS
SMG6	-0.0701787	0.152566	Others	NS
EXOC5	-0.0158917	0.782734	Others	NS
DGCR2	0.038292	0.469301	Others	NS
RNF126	0.0601489	0.348609	Others	NS
MNT	-0.104983	0.250396	Others	NS
ZXDC	-0.0183791	0.71667	Others	NS
JMJD6	-0.148586	0.0989665	Others	NS
POLB	-0.0808308	0.331596	Others	NS
WIPI1	-0.0167173	0.896966	Others	NS
GBA2	0.0122212	0.810011	Others	NS
NDST1	0.0885037	0.45675	Others	NS
ASNS	-0.0198989	0.815327	Others	NS
AP3M2	-0.103769	0.12872	Others	NS
PABPC1	0.0106611	0.795056	Others	NS
TESK2	0.0781651	0.48433	Others	NS
CFAP20	-0.168605	0.396061	Others	NS
CSNK2A2	0.0314639	0.468402	Others	NS
EIF2B3	0.0943994	0.451611	Others	NS
TCOF1	0.0133407	0.802687	Others	NS
CDC42	-0.108546	0.0747836	Others	NS
OSBPL3	0.118589	0.437894	Others	NS
SLC12A3	0.30044	0.183869	Others	NS
RAD18	-0.0506375	0.528827	Others	NS
ATP2B1	-0.0523371	0.513745	Others	NS
NCK2	0.194921	0.0792964	Others	NS
MAP4K4	-0.611953	0.0125132	Others	FC
MGAT4A	-0.1974	0.39565	Others	NS
RPL31	0.0288319	0.588718	Others	NS
WDR1	-0.0422843	0.389965	Others	NS
SNX13	0.00273982	0.946065	Others	NS
RPS6KA2	-0.0295846	0.805481	Others	NS
ING3	-0.113404	0.117558	Others	NS
VASH1	-0.229433	0.572001	Others	NS
BUD23	-0.0832006	0.129483	Others	NS
SEL1L	-0.0256508	0.750455	Others	NS
TCF3	0.0310244	0.666029	Others	NS
TRIB2	-0.311045	0.332996	Others	NS
DAZAP1	0.0401841	0.527804	Others	NS
MBD3	0.0359071	0.561963	Others	NS
HLTF	-0.0207253	0.861713	Others	NS
CPSF1	0.120681	0.168822	Others	NS
CYBRD1	0.522496	0.032074	Others	FC
PDCD2	0.0182227	0.714988	Others	NS
RDH11	-0.00645407	0.911292	Others	NS
PRKACA	0.0180751	0.830933	Others	NS
ZFYVE26	0.00802473	0.864688	Others	NS
EPN2	-0.122791	0.389277	Others	NS
PTPN18	-0.0209851	0.871561	Others	NS
LIMS2	0.169007	0.331844	Others	NS
LNX1	-0.146377	0.152089	Others	NS
ALDH3A2	0.000374545	0.997638	Others	NS
TFRC	-0.0852302	0.254051	Others	NS
SREBF1	-0.0756021	0.52149	Others	NS
AFF4	-0.0384571	0.654635	Others	NS
UBE2D1	-0.0793539	0.375058	Others	NS
MPP5	-0.0114133	0.839651	Others	NS
MARK2	0.000983455	0.988545	Others	NS
HMMR	-0.125142	0.201708	Others	NS
CHFR	-0.00072756	0.991323	Others	NS
FCGR2B	0.0220787	0.854845	Others	NS
NFATC3	0.0173916	0.746872	Others	NS
TRNT1	0.0532198	0.331829	Others	NS
ACADVL	-0.0451602	0.479495	Others	NS
STK10	-0.0230148	0.53821	Others	NS
FBXW11	0.0101757	0.843781	Others	NS
ACAP1	-0.0657327	0.345333	Others	NS
DERL2	-0.138796	0.0761077	Others	NS
SIDT1	-0.213493	0.00908971	Others	P
NDE1	-0.0210062	0.663511	Others	NS
TMEM38A	0.0848963	0.619275	Others	NS
AP1M1	0.0516298	0.599881	Others	NS
XRCC1	0.0917819	0.197424	Others	NS
MCM2	-0.00518567	0.933647	Others	NS
SELENOO	0.0168384	0.829537	Others	NS
ALPK1	0.0262907	0.717472	Others	NS
LLGL2	-0.00770409	0.922622	Others	NS
PDE8A	-0.086184	0.530177	Others	NS
NLE1	0.0809606	0.275531	Others	NS
SDHA	-0.0529114	0.355924	Others	NS
SMARCE1	-0.0287798	0.591564	Others	NS
GSDMB	0.13476	0.213055	Others	NS
KDM5A	-0.157555	0.064175	Others	NS
ADAM11	0.244887	0.0173721	Others	NS
MAP3K13	-0.115492	0.162301	Others	NS
ST6GAL1	-0.0545796	0.436158	Others	NS
TBX21	-0.0883076	0.446144	Others	NS
FRY	0.0970271	0.634861	Others	NS
PICALM	-0.020458	0.706274	Others	NS
NSF	-0.00196029	0.983303	Others	NS
CLASP1	9.24125e-05	0.998284	Others	NS
MRPS34	0.0233505	0.803834	Others	NS
CLNS1A	0.107696	0.163771	Others	NS
TEAD2	0.185067	0.0698804	Others	NS
EED	-0.0620541	0.378053	Others	NS
TSG101	-0.00710459	0.92294	Others	NS
NCBP3	-0.0601528	0.158427	Others	NS
ATP2A3	-0.106535	0.0965913	Others	NS
BCS1L	0.11289	0.286716	Others	NS
DPP8	0.0324256	0.513031	Others	NS
SLC24A1	0.0453168	0.48367	Others	NS
ZNF532	-0.120773	0.428562	Others	NS
LMAN1	-0.00132708	0.982375	Others	NS
HACD3	-0.00132587	0.981079	Others	NS
ZZEF1	-0.0485358	0.393275	Others	NS
ENO1	0.0456501	0.576849	Others	NS
MYDGF	0.0885342	0.129645	Others	NS
ANO8	-0.0672276	0.625851	Others	NS
TUBE1	-0.00505933	0.936377	Others	NS
ARHGEF10L	0.24179	0.119596	Others	NS
TXK	0.00315553	0.97649	Others	NS
ACTR6	-0.0575478	0.3275	Others	NS
TIPIN	-0.0164439	0.825559	Others	NS
SRI	0.0199309	0.734447	Others	NS
EIF4G3	-0.0775333	0.0861492	Others	NS
NUP37	-0.0435789	0.379383	Others	NS
TTC38	0.0102384	0.926964	Others	NS
ACAT1	0.0257361	0.710335	Others	NS
GRAMD4	-0.0616696	0.715724	Others	NS
CELSR1	-0.0221214	0.73456	Others	NS
ZNF638	0.0498418	0.413641	Others	NS
SLC25A40	0.0537742	0.571638	Others	NS
TIMM21	0.0321229	0.545218	Others	NS
RASAL2	0.129056	0.705005	Others	NS
VPS9D1	0.00158215	0.983867	Others	NS
ZNF37A	0.088696	0.319266	Others	NS
MARK3	0.0110385	0.761911	Others	NS
SLC25A3	-0.0862364	0.231684	Others	NS
FNDC3B	0.0677723	0.501355	Others	NS
FOSL2	-0.372909	0.265583	Others	NS
FRYL	-0.0872605	0.126988	Others	NS
TMEM131	0.0265271	0.557845	Others	NS
FSCN1	-0.174252	0.389286	Others	NS
ACTB	-0.0509815	0.454521	Others	NS
WDR62	0.0234639	0.81447	Others	NS
DLG1	-0.0713415	0.0987504	Others	NS
RAB7A	-0.0757254	0.361316	Others	NS
BCAP29	-0.0322009	0.509342	Others	NS
SEC31B	0.0141405	0.830824	Others	NS
SART3	-0.0629311	0.368221	Others	NS
ARHGAP15	0.00698366	0.909058	Others	NS
EXOSC7	-0.0691578	0.163781	Others	NS
KIFAP3	0.061752	0.202582	Others	NS
MKRN2	-0.0390671	0.464812	Others	NS
MCM6	-0.0898793	0.456329	Others	NS
REXO2	-0.026088	0.707596	Others	NS
RBM7	-0.158864	0.0530282	Others	NS
RBMS2	-0.0874033	0.68283	Others	NS
BAZ2A	-0.0565808	0.437241	Others	NS
PTPN23	-0.00256521	0.949861	Others	NS
MLH1	0.0235236	0.60833	Others	NS
UNG	-0.0586632	0.610165	Others	NS
FMO4	0.0667875	0.697208	Others	NS
KLHL20	0.0162259	0.68783	Others	NS
SLC46A1	0.0345525	0.7489	Others	NS
SPAG5	0.00207675	0.978044	Others	NS
ANKRD13A	-0.0649337	0.457908	Others	NS
TPD52	-0.00797832	0.956207	Others	NS
ACACB	-0.275332	0.0125002	Others	NS
TRAF4	-0.161299	0.111481	Others	NS
GPATCH1	0.0483335	0.458981	Others	NS
ICAM3	0.00855782	0.882136	Others	NS
NT5C2	0.0309775	0.557353	Others	NS
XAB2	0.00508565	0.952681	Others	NS
ARHGEF1	-0.0134631	0.809649	Others	NS
STXBP2	-0.0032164	0.930116	Others	NS
MAP2K7	-0.00559029	0.933078	Others	NS
DGKD	-0.150199	0.063267	Others	NS
TOP2B	-0.0184579	0.758715	Others	NS
TM9SF3	-0.0779218	0.33532	Others	NS
NFKB2	-0.0469436	0.66019	Others	NS
PPP1R12B	-0.00470819	0.937479	Others	NS
DNAJC10	-0.0526205	0.41145	Others	NS
GTF3C1	-0.00386546	0.937769	Others	NS
IL4R	-0.00674253	0.95801	Others	NS
USP33	0.00680686	0.85046	Others	NS
SNRPA	0.0243793	0.709835	Others	NS
EXOSC5	0.0940936	0.600756	Others	NS
DYNC1I2	0.101854	0.171471	Others	NS
APBB1IP	0.0310311	0.75629	Others	NS
LRCH4	0.0190501	0.746722	Others	NS
FAM76B	-0.157815	0.0603817	Others	NS
SIRT6	0.0579632	0.236259	Others	NS
POLD3	0.0109096	0.863158	Others	NS
CAPZB	0.00933127	0.90835	Others	NS
GPR137B	-0.167244	0.193003	Others	NS
NAALAD2	-0.0946989	0.364099	Others	NS
JADE1	-0.0522798	0.299916	Others	NS
FGFR1	0.139594	0.618188	Others	NS
MAP2	0.265096	0.242157	Others	NS
PIAS2	-0.0603065	0.0863729	Others	NS
MCCC1	-0.0560696	0.467584	Others	NS
ACER3	0.018736	0.772247	Others	NS
UBE2K	-0.0865149	0.107148	Others	NS
PIK3C3	-0.0181811	0.718432	Others	NS
N4BP2	-0.0100738	0.866421	Others	NS
TIGAR	-0.152589	0.216589	Others	NS
TULP3	-0.0703631	0.341988	Others	NS
SYNJ2	-0.106798	0.635194	Others	NS
PPP2R5C	0.0366274	0.532543	Others	NS
PMS2P1	0.0326132	0.5386	Others	NS
GNB1	0.0693141	0.203069	Others	NS
EDN1	-0.0100091	0.924201	Others	NS
MLLT10	-0.0247347	0.6215	Others	NS
ZCWPW1	0.0496575	0.502674	Others	NS
NRDC	0.00330993	0.953908	Others	NS
VDAC3	-0.155059	0.0336868	Others	NS
PCM1	-0.0408792	0.486626	Others	NS
TNRC6C	0.188252	0.0316316	Others	NS
CBFA2T2	0.0271623	0.676405	Others	NS
ITCH	-0.0532817	0.337155	Others	NS
TP53INP2	-0.223691	0.096942	Others	NS
SDF4	0.0541255	0.410648	Others	NS
MYH7B	0.0488166	0.592896	Others	NS
TP73	0.0806704	0.762921	Others	NS
TOLLIP	0.106542	0.103504	Others	NS
UBE2D4	-0.0234313	0.644816	Others	NS
THOC1	-0.0395908	0.534257	Others	NS
XRCC5	-0.0466525	0.486877	Others	NS
SP140	-0.00501162	0.938333	Others	NS
MKNK1	0.029208	0.395086	Others	NS
REXO1	0.0144693	0.78964	Others	NS
SAR1A	-0.195173	0.0473191	Others	NS
CDC14A	-0.127435	0.091227	Others	NS
RAPGEF3	0.137071	0.373867	Others	NS
CEACAM1	-0.101826	0.680214	Others	NS
SENP1	-0.0389449	0.421145	Others	NS
CIC	0.0110819	0.856744	Others	NS
LIPE	0.0858435	0.340935	Others	NS
FDFT1	-0.0624496	0.306477	Others	NS
PAFAH1B3	0.181329	0.13112	Others	NS
KIF22	-0.0336401	0.506882	Others	NS
CARMIL1	-0.00438287	0.973959	Others	NS
PGM1	0.00560025	0.912317	Others	NS
DDX1	-0.080834	0.191957	Others	NS
DNM2	-0.0353075	0.401979	Others	NS
STX7	0.158399	0.182359	Others	NS
RABL2B	-0.052575	0.462441	Others	NS
KEAP1	0.0524223	0.445971	Others	NS
SLC35C2	-0.0353914	0.435156	Others	NS
RFX3	-0.0335595	0.691891	Others	NS
RIF1	0.0135355	0.792016	Others	NS
RAB21	-0.15466	0.112718	Others	NS
SMARCA2	-0.0909745	0.0768214	Others	NS
SESN1	-0.0688307	0.555926	Others	NS
SRCAP	-0.0607835	0.138192	Others	NS
PUM3	0.0243801	0.601432	Others	NS
CNOT4	-0.0793221	0.130925	Others	NS
PSEN1	0.0070272	0.902251	Others	NS
CPOX	0.0874334	0.429213	Others	NS
CLDND1	0.00248205	0.965018	Others	NS
HSP90AA1	-0.0660668	0.413551	Others	NS
RBL1	0.00629146	0.921542	Others	NS
DLGAP4	0.122042	0.142213	Others	NS
CROCCP3	0.126566	0.147786	Others	NS
NDC80	-0.13766	0.223849	Others	NS
AP4E1	0.0304355	0.559355	Others	NS
RSBN1	-0.0961392	0.0922485	Others	NS
COL4A4	-0.206943	0.475813	Others	NS
TCF7	0.374833	0.130831	Others	NS
OSTM1	0.0928061	0.134286	Others	NS
IMPG2	0.0523902	0.670634	Others	NS
PCNP	-0.0427288	0.468039	Others	NS
EXD2	0.252922	0.0105859	Others	NS
MEF2C	-0.11068	0.367813	Others	NS
PTPRC	-0.0162096	0.802325	Others	NS
UBA5	0.0287133	0.503175	Others	NS
STK17B	-0.0920618	0.340832	Others	NS
CDC14B	0.134039	0.310706	Others	NS
ZNF510	-0.0032193	0.95782	Others	NS
ZNF506	0.0539315	0.374	Others	NS
JMJD4	0.114162	0.122618	Others	NS
DUSP12	-0.0353285	0.67937	Others	NS
AACS	-0.0700626	0.369343	Others	NS
KIAA0141	0.0156095	0.795386	Others	NS
HSPB11	-0.0262789	0.641412	Others	NS
WDR70	0.00752188	0.905904	Others	NS
STRADB	0.0314962	0.796132	Others	NS
BZW1	-0.186965	0.0929591	Others	NS
C1QTNF3	-0.0382608	0.499326	Others	NS
ME2	-0.000846479	0.991803	Others	NS
C5orf22	0.110419	0.172673	Others	NS
CCNT2	-0.0447197	0.339213	Others	NS
FAM135A	-0.127503	0.129528	Others	NS
COL19A1	0.0735143	0.585292	Others	NS
COBLL1	0.408031	0.0923571	Others	NS
TRAF5	-0.00294951	0.967808	Others	NS
MRPL22	-0.0286636	0.69592	Others	NS
GEMIN5	0.0580299	0.221325	Others	NS
NFE2L1	-0.0777286	0.254847	Others	NS
GSK3B	-0.0112741	0.816641	Others	NS
ERC1	-0.0623515	0.351261	Others	NS
XPO1	-0.0210308	0.776031	Others	NS
RNF13	0.123403	0.0407294	Others	NS
PALB2	0.0497418	0.439928	Others	NS
DOPEY1	0.0228128	0.663581	Others	NS
LYRM2	-0.0868996	0.241269	Others	NS
BCKDHB	0.029111	0.826964	Others	NS
KAT6A	-0.14474	0.0481298	Others	NS
ZCCHC6	-0.0626973	0.169103	Others	NS
ULK2	-0.432352	0.0707851	Others	NS
TNPO1	-0.0683695	0.274315	Others	NS
PLOD1	-0.0299367	0.786897	Others	NS
P2RX5	-0.232135	0.0571969	Others	NS
ITGAE	-0.0328308	0.692738	Others	NS
DIS3	-0.0921546	0.202289	Others	NS
PIBF1	0.0971095	0.224181	Others	NS
TDRD3	-0.0629466	0.216297	Others	NS
NUFIP1	-0.121356	0.106401	Others	NS
PDS5B	-0.0409605	0.409316	Others	NS
OXCT1	0.0103414	0.83106	Others	NS
CYLD	-0.0913929	0.263549	Others	NS
SLC27A5	0.037429	0.606242	Others	NS
ZNF324	-0.0149242	0.806439	Others	NS
ZNF671	-0.0259264	0.591931	Others	NS
ZNF416	-0.135371	0.210193	Others	NS
ZNF586	-0.0434161	0.489255	Others	NS
ZNF446	0.0245176	0.605146	Others	NS
ZNF264	-0.0217288	0.769394	Others	NS
RPS5	0.0678419	0.246008	Others	NS
YTHDC1	-0.0497723	0.567454	Others	NS
CHMP2B	-0.105393	0.240587	Others	NS
PPIE	0.00407918	0.956461	Others	NS
ZMPSTE24	-0.053666	0.39669	Others	NS
STARD7	0.0185736	0.773083	Others	NS
NOA1	0.104342	0.0666437	Others	NS
REST	-0.0493726	0.518872	Others	NS
HAL	-0.00127532	0.990159	Others	NS
SSH1	-0.0824202	0.246758	Others	NS
GSTP1	0.18962	0.0490334	Others	NS
APLP2	0.156674	0.18577	Others	NS
FAM234B	-0.0862503	0.45366	Others	NS
WBP11	-0.240439	0.0265818	Others	NS
EIF3I	-0.0349554	0.425029	Others	NS
TXLNA	0.0133798	0.83778	Others	NS
NCOA1	-0.0272269	0.602511	Others	NS
AGBL5	0.042332	0.501246	Others	NS
KIF3C	0.0333118	0.815301	Others	NS
RAB10	0.0953448	0.167189	Others	NS
HADHA	0.054632	0.275018	Others	NS
MAPRE3	0.0889523	0.526488	Others	NS
CAD	0.00229543	0.962144	Others	NS
CD59	0.103468	0.295804	Others	NS
CD82	-0.14633	0.292456	Others	NS
AK6	-0.0125206	0.864069	Others	NS
MYNN	-0.0519179	0.318408	Others	NS
SCAMP1	-0.00376776	0.943257	Others	NS
PREP	-0.00165921	0.973169	Others	NS
HACE1	-0.0670459	0.343224	Others	NS
SEH1L	0.00256846	0.965674	Others	NS
WDR47	-0.025637	0.662354	Others	NS
WDFY1	0.00784145	0.925068	Others	NS
OVGP1	0.117057	0.187071	Others	NS
SLC25A24	-0.00359524	0.960136	Others	NS
MAP3K4	-0.00319326	0.936093	Others	NS
PILRA	-0.0768288	0.495013	Others	NS
ABCB1	0.7487	0.00653648	Top Upregulated	FC_P
ZNF213	0.0944465	0.36979	Others	NS
AKR1B1	0.0367331	0.65751	Others	NS
CPNE3	0.0310303	0.571299	Others	NS
RRN3	-0.0653231	0.504168	Others	NS
MTIF2	0.0659662	0.137816	Others	NS
DDHD2	0.00900022	0.849365	Others	NS
EPS15	0.0448276	0.397782	Others	NS
ORC1	-0.122753	0.290639	Others	NS
CHERP	0.0105845	0.846599	Others	NS
ATG16L1	-0.119416	0.0718475	Others	NS
USP40	0.0421411	0.613754	Others	NS
POMGNT1	0.0295801	0.682622	Others	NS
MAST2	0.0142671	0.845472	Others	NS
DNAJA1	-0.114292	0.295716	Others	NS
B4GALT1	-0.130836	0.141962	Others	NS
CHMP5	0.0510257	0.283559	Others	NS
NFX1	0.0220541	0.652527	Others	NS
DIMT1	-0.0614037	0.146688	Others	NS
IPO11	-0.00820563	0.844677	Others	NS
EIF2AK1	0.00141375	0.97819	Others	NS
SNX10	0.0580771	0.548456	Others	NS
SEPHS1	0.0383008	0.309761	Others	NS
MRPL28	0.012324	0.79717	Others	NS
ITPKC	-0.0954572	0.295964	Others	NS
RBM22	-0.0568666	0.366235	Others	NS
TMED2	-0.173766	0.025297	Others	NS
ERO1B	0.0259533	0.692859	Others	NS
ZFAND6	-0.0810531	0.428152	Others	NS
LAT2	0.0282352	0.817927	Others	NS
ZW10	0.00287483	0.975208	Others	NS
ALG9	-0.0979267	0.25205	Others	NS
MYBPC2	-0.199945	0.322143	Others	NS
ACOX3	0.0890462	0.251724	Others	NS
MTMR2	0.0421437	0.482915	Others	NS
PPP1R15A	-0.17277	0.147365	Others	NS
TRIP6	0.0719745	0.567168	Others	NS
FTL	-0.0212371	0.645774	Others	NS
SRRT	-0.00824601	0.896379	Others	NS
BAX	-0.097499	0.0961077	Others	NS
NLK	0.0516188	0.468266	Others	NS
PIGS	-0.0903351	0.170321	Others	NS
ATXN7L3	-0.0356794	0.604253	Others	NS
PGS1	0.0564445	0.314652	Others	NS
PSMC5	0.00827854	0.890245	Others	NS
UIMC1	0.0216633	0.670773	Others	NS
OGFOD1	-0.0307971	0.647021	Others	NS
SH3BP2	-0.0445579	0.648422	Others	NS
NOP14	0.0136733	0.731505	Others	NS
ADD1	-0.0952783	0.0906639	Others	NS
L2HGDH	0.0141303	0.817369	Others	NS
TXNDC16	-0.000944659	0.989314	Others	NS
C14orf166	-0.0731745	0.16599	Others	NS
GMCL1	-0.0538508	0.405896	Others	NS
SF3B2	-0.00407609	0.91807	Others	NS
KLHL42	-0.0229007	0.830912	Others	NS
GNAS	-0.0303017	0.568434	Others	NS
DNM1L	-0.0732851	0.248911	Others	NS
ERGIC2	-0.00742847	0.907154	Others	NS
CASS4	0.0314462	0.853715	Others	NS
METTL2A	-0.0328686	0.590588	Others	NS
ALG6	0.0409949	0.485817	Others	NS
CNOT3	0.0173935	0.680677	Others	NS
PTPN4	-0.00714386	0.892753	Others	NS
DDX18	-0.0152079	0.794508	Others	NS
KHSRP	-0.0379166	0.395593	Others	NS
GNA11	-0.010362	0.940952	Others	NS
EDEM2	0.0138928	0.68998	Others	NS
FER1L4	0.515037	0.0540817	Others	FC
PDRG1	-0.119038	0.1642	Others	NS
DOCK9	0.039335	0.562221	Others	NS
ANKRD10	0.0333726	0.424243	Others	NS
TGDS	-0.00219729	0.96231	Others	NS
C3orf18	0.0679469	0.595005	Others	NS
COQ9	0.0690762	0.420248	Others	NS
KIF9	-0.0966728	0.38787	Others	NS
CRLS1	0.0445326	0.528992	Others	NS
PPP1R13B	-0.0102645	0.883467	Others	NS
ATRN	-0.0370764	0.642532	Others	NS
FKBP1A	-0.0429307	0.710506	Others	NS
NSFL1C	-0.0109927	0.809944	Others	NS
C20orf194	0.391123	0.0159605	Others	NS
ZNF343	-0.00195726	0.973171	Others	NS
MAVS	0.0541421	0.570973	Others	NS
LZTS3	-0.134869	0.449591	Others	NS
XRN2	-0.0357014	0.564156	Others	NS
KIZ	0.0147738	0.754176	Others	NS
DYNLL1	0.0653103	0.539636	Others	NS
TESC	-0.0558991	0.748041	Others	NS
SNX5	0.0224266	0.710114	Others	NS
RPL6	-0.0941955	0.106891	Others	NS
MAPKAPK5	-0.058048	0.225393	Others	NS
P2RX7	-0.0524587	0.716207	Others	NS
ESF1	0.0153135	0.740081	Others	NS
RBBP9	-0.0130195	0.924048	Others	NS
ANAPC5	-0.0926995	0.263159	Others	NS
SLC23A2	0.0175942	0.754081	Others	NS
SLC8B1	0.0187531	0.853933	Others	NS
TMEM230	0.192129	0.160729	Others	NS
DZANK1	0.0351872	0.691224	Others	NS
KDM2B	-0.116831	0.0759829	Others	NS
TASP1	-0.0246539	0.639761	Others	NS
OAS1	0.24283	0.170829	Others	NS
GCN1	-0.0342741	0.625137	Others	NS
RPLP0	0.00900455	0.882282	Others	NS
PXN	-0.038864	0.773105	Others	NS
KIF16B	-0.114453	0.228641	Others	NS
TRMT6	0.037819	0.550414	Others	NS
PEBP1	-0.0395182	0.517435	Others	NS
BRAP	-0.130063	0.101721	Others	NS
ERP29	-0.0276741	0.621851	Others	NS
FUS	-0.0222888	0.652892	Others	NS
FXYD5	0.00180314	0.976118	Others	NS
ZNF302	0.236602	0.00766966	Others	P
GRAMD1A	0.0256575	0.628979	Others	NS
CDIP1	0.0768386	0.350122	Others	NS
GANAB	0.0413085	0.335203	Others	NS
GMIP	0.0182278	0.690768	Others	NS
LAG3	0.341859	0.310094	Others	NS
MLF2	-0.118714	0.0373304	Others	NS
DDX24	-0.151206	0.106403	Others	NS
ZBTB25	0.0554965	0.328418	Others	NS
NECAP1	-0.148835	0.0871944	Others	NS
ANKRD24	0.151589	0.257734	Others	NS
DHX32	0.222169	0.122613	Others	NS
RCOR1	-0.0913001	0.285107	Others	NS
GPATCH2L	-0.0563358	0.289923	Others	NS
LTBP4	-0.0810083	0.316185	Others	NS
BLVRB	0.12067	0.350825	Others	NS
SLC9A1	-0.0086411	0.92403	Others	NS
SPTLC1	-0.0388787	0.39598	Others	NS
PAPOLA	-0.0448112	0.249056	Others	NS
CCNK	-0.100432	0.261859	Others	NS
PCBP4	0.0347708	0.607929	Others	NS
RGS1	-0.03166	0.910033	Others	NS
YPEL3	-7.48437e-05	0.99883	Others	NS
MRPS33	-0.0962642	0.334791	Others	NS
NDUFB2	-0.0346315	0.419507	Others	NS
NUDC	-0.0133233	0.818624	Others	NS
MAEA	-0.0186581	0.706238	Others	NS
ICAM1	-0.106614	0.54289	Others	NS
STRN4	-0.0407624	0.502555	Others	NS
MUL1	-0.143063	0.177053	Others	NS
TFAP4	0.122682	0.314037	Others	NS
PDCD7	-0.00243596	0.963177	Others	NS
SPG21	0.0432623	0.620707	Others	NS
DNAJB11	-0.142644	0.0574912	Others	NS
FLT3LG	0.0586126	0.423165	Others	NS
RAB11FIP3	-0.013627	0.76469	Others	NS
GNPTG	0.0767719	0.266256	Others	NS
ZNF268	-0.0531557	0.568326	Others	NS
GOLGA3	-0.0126231	0.843239	Others	NS
PABPC4	-0.0231799	0.676075	Others	NS
CERS4	-0.00293924	0.977711	Others	NS
MCOLN1	0.127717	0.161055	Others	NS
USP48	0.0215647	0.563762	Others	NS
PDPR	-0.103692	0.103214	Others	NS
AARS	0.0793792	0.335522	Others	NS
GLG1	-0.00777582	0.881746	Others	NS
TNRC6A	0.0175832	0.748647	Others	NS
PLEKHG2	0.0191114	0.864607	Others	NS
NAT14	-0.168397	0.0489658	Others	NS
PITPNM2	-0.0730766	0.357667	Others	NS
EXOC1	0.0656936	0.169436	Others	NS
RBM27	-0.114884	0.156034	Others	NS
OSBPL8	-0.121539	0.0931427	Others	NS
DTX2	0.0222596	0.652204	Others	NS
PUS7	0.170411	0.117075	Others	NS
DLD	-0.132527	0.133353	Others	NS
WDR7	0.0177089	0.820133	Others	NS
TXNL1	-0.0130271	0.780113	Others	NS
CMTM6	-0.269188	0.0263238	Others	NS
FH	0.0158177	0.790655	Others	NS
SEL1L3	-0.106267	0.247566	Others	NS
CDV3	-0.0915662	0.265915	Others	NS
MYO15A	0.0813868	0.285579	Others	NS
ALKBH5	-0.200886	0.0308485	Others	NS
NLRP1	-0.0224038	0.719736	Others	NS
SPAG7	-0.0271123	0.599205	Others	NS
ORC6	-0.093534	0.361715	Others	NS
ZC3HC1	0.0427015	0.359328	Others	NS
ESR1	0.0351907	0.766774	Others	NS
TMEM101	0.0396561	0.664002	Others	NS
CD200	-0.0794568	0.551923	Others	NS
PSME1	0.0709501	0.224979	Others	NS
PPP2R3C	-0.0494225	0.421833	Others	NS
HAUS4	0.0224694	0.740624	Others	NS
OSGEP	-0.0150813	0.792466	Others	NS
RNF31	0.0416494	0.33169	Others	NS
SCFD1	0.0223807	0.688868	Others	NS
G2E3	-0.0272984	0.70942	Others	NS
HECTD1	-0.0358739	0.485631	Others	NS
HNRNPC	-0.0635719	0.255702	Others	NS
SUPT16H	-0.0360411	0.488985	Others	NS
TOX4	0.0270727	0.571841	Others	NS
GEMIN2	-0.111353	0.182134	Others	NS
TINF2	-0.0659224	0.319556	Others	NS
SEMA6A	-0.0296748	0.710379	Others	NS
TRPM7	0.0384499	0.294718	Others	NS
WDR76	0.0790386	0.28537	Others	NS
CAPN3	-0.0435442	0.569276	Others	NS
SNAP23	0.0205579	0.716539	Others	NS
COL9A3	0.216913	0.161463	Others	NS
EZR	-0.0516234	0.726293	Others	NS
MYL6	-0.0276037	0.614339	Others	NS
AGO1	0.0144618	0.739681	Others	NS
RFFL	0.0336137	0.583534	Others	NS
UNC13D	-0.0482501	0.341511	Others	NS
MFSD11	0.0326177	0.513613	Others	NS
DPYSL2	0.00151756	0.994134	Others	NS
GPATCH2	0.0215536	0.669755	Others	NS
NUP50	-0.017983	0.798918	Others	NS
COMT	0.02105	0.821466	Others	NS
ADA2	0.0879136	0.558672	Others	NS
ECHDC1	0.105623	0.207975	Others	NS
LRRFIP2	-0.000292891	0.994865	Others	NS
SEC22C	-0.0289062	0.715686	Others	NS
CDC23	0.0350089	0.470843	Others	NS
AAAS	-0.0133723	0.879087	Others	NS
CBX5	-0.0985151	0.137106	Others	NS
SUCO	-0.154214	0.0575367	Others	NS
MSH2	0.10743	0.305756	Others	NS
MAP3K1	0.0154157	0.806268	Others	NS
DHPS	0.00829366	0.917191	Others	NS
HOOK2	0.10678	0.189997	Others	NS
ARCN1	-0.0486101	0.544255	Others	NS
TMEM38B	-0.0301383	0.781034	Others	NS
PSMD5	0.0759258	0.29597	Others	NS
NUP188	-0.0450591	0.194317	Others	NS
CRAT	0.03755	0.724784	Others	NS
SH2D3C	0.0325893	0.785185	Others	NS
NANS	-0.103599	0.279088	Others	NS
TBC1D2	-0.0698907	0.304877	Others	NS
WHRN	0.184618	0.34145	Others	NS
CWF19L1	-0.00270427	0.966682	Others	NS
BTAF1	-0.0219071	0.765729	Others	NS
IKZF5	-0.105149	0.268607	Others	NS
BLNK	-0.0337319	0.724203	Others	NS
WAC	-0.0830188	0.134593	Others	NS
CREM	-0.111657	0.501761	Others	NS
NUBP2	0.104059	0.189959	Others	NS
HIVEP1	-0.0222156	0.771939	Others	NS
FKBP5	0.0729401	0.661969	Others	NS
SRPK1	-0.00242766	0.964933	Others	NS
BRPF3	-0.00649988	0.924769	Others	NS
MRPS18A	-0.0212321	0.733321	Others	NS
TMEM14A	0.0351351	0.784714	Others	NS
EFHC1	-0.0180149	0.816383	Others	NS
HSP90AB1	-0.0317592	0.628577	Others	NS
CDC5L	-0.0865235	0.254705	Others	NS
ITPR3	0.00343228	0.958727	Others	NS
ZNF184	-0.0460157	0.649791	Others	NS
SIRT1	-0.085262	0.271093	Others	NS
HNRNPH3	-0.0526796	0.403583	Others	NS
IFT74	0.0252596	0.675885	Others	NS
JAK2	0.0100295	0.876757	Others	NS
IL12RB1	0.0787911	0.365583	Others	NS
ABL1	-0.0327923	0.614696	Others	NS
ACOT7	0.0881845	0.336661	Others	NS
SH3GLB1	-0.0689681	0.241532	Others	NS
CDC7	0.011739	0.920731	Others	NS
SCD	0.322309	0.138895	Others	NS
TMED1	0.038654	0.486723	Others	NS
ABLIM1	0.0843501	0.370263	Others	NS
ERMP1	0.00794439	0.915754	Others	NS
RAB18	-0.142588	0.111301	Others	NS
HSD17B7P2	-0.262832	0.0792936	Others	NS
WASHC2A	-0.0178771	0.630309	Others	NS
MAST3	-0.0187471	0.804901	Others	NS
MZF1	0.0964682	0.370443	Others	NS
OCEL1	0.0343436	0.794552	Others	NS
MYO9B	0.0394053	0.289107	Others	NS
KCNK6	-0.0144434	0.909245	Others	NS
CATSPERG	0.237512	0.040018	Others	NS
PSMD8	-0.0387687	0.408187	Others	NS
FBXL19	0.0444639	0.527628	Others	NS
STX1B	0.457441	0.0334727	Others	NS
SETD1A	-0.0700569	0.272837	Others	NS
BCL7C	0.00557759	0.939359	Others	NS
CIRBP	3.68809e-05	0.999161	Others	NS
ATP5D	0.0718427	0.296776	Others	NS
HNRNPM	-0.0398269	0.515172	Others	NS
37316	0.0535814	0.350142	Others	NS
NDUFB7	0.129033	0.204401	Others	NS
TECR	-0.0159045	0.834709	Others	NS
TIMM13	0.0846213	0.477654	Others	NS
CDC34	0.048841	0.503996	Others	NS
MTAP	0.0913673	0.18634	Others	NS
POLR2E	0.0690429	0.348342	Others	NS
POLRMT	0.0656428	0.237526	Others	NS
IZUMO4	0.212199	0.00253683	Others	P
RASSF7	0.0732952	0.487891	Others	NS
GADD45B	-0.0129504	0.941282	Others	NS
MKNK2	-0.147023	0.123884	Others	NS
TRMT2A	0.114397	0.0477505	Others	NS
RANBP1	-0.00811251	0.869812	Others	NS
ZDHHC8	0.0438043	0.681472	Others	NS
KLHL22	0.026954	0.611585	Others	NS
MED15	-0.0146609	0.787908	Others	NS
SNAP29	0.107388	0.135675	Others	NS
CRKL	-0.14352	0.175913	Others	NS
LZTR1	0.018791	0.752058	Others	NS
MMP11	0.274269	0.038196	Others	NS
SMARCB1	0.106618	0.188956	Others	NS
DERL3	0.191879	0.145427	Others	NS
BCL2L13	0.123156	0.116168	Others	NS
DDTL	-0.0709876	0.319644	Others	NS
DDT	0.0589831	0.333911	Others	NS
OSM	-0.0892174	0.553696	Others	NS
CABIN1	0.0339114	0.476197	Others	NS
TBC1D10A	0.0675273	0.23955	Others	NS
SF3A1	-0.0252701	0.497067	Others	NS
RNF215	0.0538517	0.381273	Others	NS
SPECC1L	0.0115778	0.833466	Others	NS
PPIL2	0.0238675	0.529591	Others	NS
UPB1	-0.120003	0.392415	Others	NS
YPEL1	-0.0354698	0.687896	Others	NS
SNRPD3	0.0608778	0.298657	Others	NS
PES1	-0.0117305	0.828221	Others	NS
MAPK1	0.0681072	0.151275	Others	NS
GGT1	0.180667	0.120302	Others	NS
PPM1F	0.0282707	0.81123	Others	NS
CYTH4	-0.0965803	0.254145	Others	NS
ESS2	-0.0745913	0.423835	Others	NS
MFNG	0.0473556	0.677534	Others	NS
LRP5L	0.16051	0.0777114	Others	NS
SLC25A1	0.062344	0.246796	Others	NS
GRK3	-0.0767709	0.215639	Others	NS
GGA1	-0.00722585	0.882921	Others	NS
HIRA	-0.0440732	0.533742	Others	NS
SH3BP1	-0.0707926	0.470872	Others	NS
LGALS1	0.147989	0.421898	Others	NS
HPS4	-0.0203899	0.707399	Others	NS
PIK3IP1	-0.0311737	0.778237	Others	NS
SRRD	0.0247603	0.718875	Others	NS
PATZ1	-0.023997	0.672996	Others	NS
TRIOBP	0.0390142	0.567672	Others	NS
TFIP11	-0.137367	0.0691319	Others	NS
ANKRD54	0.00640076	0.925099	Others	NS
EIF3L	0.0147623	0.752238	Others	NS
SNU13	-0.0713007	0.363114	Others	NS
MICALL1	-0.0463609	0.407513	Others	NS
CCDC134	-0.0669285	0.330851	Others	NS
DEPDC5	-0.0722952	0.245762	Others	NS
PICK1	0.0555966	0.56753	Others	NS
TTC28	0.135437	0.512053	Others	NS
CENPM	0.215594	0.174109	Others	NS
KDELR3	0.143164	0.313967	Others	NS
DDX17	0.0218496	0.822154	Others	NS
TCF20	0.0631643	0.217499	Others	NS
HSCB	0.0664714	0.332203	Others	NS
CBY1	0.0582071	0.528542	Others	NS
TOMM22	-0.0329798	0.547765	Others	NS
XBP1	-0.0675345	0.538769	Others	NS
RTCB	-0.0736724	0.220626	Others	NS
JOSD1	-0.133109	0.208524	Others	NS
FBXO7	-0.0470287	0.457142	Others	NS
GTPBP1	-0.0882502	0.452653	Others	NS
POLDIP3	-0.0435459	0.481084	Others	NS
PPP6R2	0.0232533	0.639564	Others	NS
SBF1	0.0223623	0.606572	Others	NS
SUN2	0.0441806	0.514254	Others	NS
CYB5R3	0.119505	0.11804	Others	NS
DNAL4	0.158023	0.141618	Others	NS
LMF2	0.0300305	0.659595	Others	NS
RHBDD3	0.0274378	0.64107	Others	NS
PACSIN2	-0.0615856	0.387503	Others	NS
TTLL1	0.0530967	0.710175	Others	NS
AP1B1	-0.0177197	0.728345	Others	NS
HMGXB4	-0.0570168	0.232637	Others	NS
TOM1	-0.0649895	0.427972	Others	NS
CHKB	-0.0241678	0.596655	Others	NS
HMOX1	0.233284	0.0602291	Others	NS
MCAT	-0.0105228	0.925837	Others	NS
THOC5	0.0192869	0.58979	Others	NS
MCM5	0.0155005	0.735868	Others	NS
APOBEC3H	-0.024911	0.821307	Others	NS
ARSA	0.0344398	0.642899	Others	NS
TSPO	0.0744021	0.560597	Others	NS
TTLL12	-0.00160208	0.980053	Others	NS
CBX7	0.096922	0.233926	Others	NS
RPL3	0.0321036	0.517355	Others	NS
ZMAT5	0.151938	0.147909	Others	NS
TAB1	0.0001097	0.998104	Others	NS
ASCC2	0.0401874	0.210854	Others	NS
MTMR3	-0.0146226	0.763093	Others	NS
MIEF1	-0.0885823	0.419915	Others	NS
APOL1	-0.0275297	0.823978	Others	NS
MYH9	0.000743731	0.989546	Others	NS
SAMM50	0.0581707	0.414854	Others	NS
TXN2	0.0401644	0.40947	Others	NS
EIF3D	-0.0137291	0.743545	Others	NS
TNRC6B	0.00856479	0.869418	Others	NS
SGSM3	-0.0126331	0.812639	Others	NS
IFT27	0.0204783	0.845783	Others	NS
KIAA0930	0.126706	0.226315	Others	NS
NCF4	0.0615766	0.521811	Others	NS
CSF2RB	-0.0276163	0.786903	Others	NS
SLC25A17	0.0614657	0.530071	Others	NS
FAM118A	0.0778219	0.474566	Others	NS
KCTD17	0.0118524	0.906717	Others	NS
ST13	0.0531141	0.303878	Others	NS
IL2RB	0.0284473	0.883569	Others	NS
RBX1	-0.00541356	0.936441	Others	NS
EP300	-0.0941643	0.136952	Others	NS
L3MBTL2	0.0102557	0.770807	Others	NS
RANGAP1	0.00200004	0.981455	Others	NS
ZC3H7B	0.0694099	0.0794763	Others	NS
PHF5A	-0.149499	0.125219	Others	NS
ACO2	0.0486178	0.31022	Others	NS
POLR3H	0.0543048	0.468757	Others	NS
TRMU	0.0730226	0.115943	Others	NS
PMM1	0.0130992	0.813558	Others	NS
DESI1	0.0503516	0.434363	Others	NS
CERK	-0.117717	0.213089	Others	NS
BRD1	0.0172435	0.810638	Others	NS
ZBED4	-0.0634238	0.340387	Others	NS
HDAC10	0.0224656	0.726311	Others	NS
ABHD4	-0.0249362	0.739807	Others	NS
KHNYN	-0.0989183	0.203688	Others	NS
FKBP3	0.0139892	0.826792	Others	NS
SDR39U1	0.0729483	0.111924	Others	NS
RBM23	-0.103515	0.132895	Others	NS
PRMT5	0.0253008	0.586421	Others	NS
COCH	-0.323989	0.303675	Others	NS
AP4S1	0.0220419	0.646473	Others	NS
VCPKMT	-0.112004	0.164393	Others	NS
SOS2	-0.0480872	0.447426	Others	NS
CDKL1	0.164844	0.335558	Others	NS
NIN	0.0113539	0.836445	Others	NS
PSMC6	-0.0824986	0.184224	Others	NS
GNPNAT1	-0.0507158	0.573651	Others	NS
DDHD1	-0.00692976	0.891233	Others	NS
CNIH1	-0.089495	0.296388	Others	NS
CGRRF1	-0.0522984	0.548538	Others	NS
ATP6V1D	0.064115	0.397893	Others	NS
PIGH	-0.0828075	0.251899	Others	NS
PSMA3	-0.0516189	0.380417	Others	NS
VTI1B	0.0225762	0.668093	Others	NS
TIMM9	-0.0149293	0.762032	Others	NS
GSTZ1	0.0157501	0.859979	Others	NS
KIAA0586	0.0292946	0.586379	Others	NS
TMED8	-0.026158	0.679231	Others	NS
AHSA1	0.0231979	0.805515	Others	NS
DAAM1	-0.0824439	0.283861	Others	NS
SPTLC2	0.0405587	0.586116	Others	NS
RIN3	0.0938063	0.230413	Others	NS
LGMN	0.179838	0.395815	Others	NS
ALKBH1	0.0620504	0.375155	Others	NS
SNW1	-0.106667	0.144579	Others	NS
ITPK1	0.00932909	0.869729	Others	NS
DHRS7	0.0668794	0.264425	Others	NS
PPM1A	-0.101231	0.296283	Others	NS
CEP128	0.163	0.266472	Others	NS
ERH	-0.120544	0.227521	Others	NS
HIF1A	-0.219021	0.252727	Others	NS
SUSD6	-0.0981991	0.17186	Others	NS
SRSF5	-0.0862809	0.269733	Others	NS
EIF5	-0.134003	0.121364	Others	NS
DICER1	0.0274306	0.592499	Others	NS
ZFYVE21	0.14812	0.173289	Others	NS
MTHFD1	-0.0238415	0.719632	Others	NS
TCL1A	0.0776596	0.621825	Others	NS
ZC3H14	-0.012822	0.773437	Others	NS
TELO2	0.107213	0.131407	Others	NS
PCNX1	0.0351499	0.516984	Others	NS
GSKIP	-0.0377956	0.60127	Others	NS
VRK1	-0.0236734	0.620502	Others	NS
PSMC1	-0.106094	0.214889	Others	NS
PAPLN	0.0222569	0.830096	Others	NS
RPS6KA5	0.0201694	0.717501	Others	NS
PPP4R3A	-0.0499185	0.433915	Others	NS
C14orf93	0.0898448	0.209511	Others	NS
PSMB5	0.00988874	0.83513	Others	NS
YY1	-0.104944	0.138405	Others	NS
ACIN1	-0.0411803	0.196702	Others	NS
CCNB1IP1	-0.00734457	0.90471	Others	NS
TRIP11	0.0163129	0.814176	Others	NS
APEX1	-0.0541064	0.33095	Others	NS
PABPN1	0.010359	0.810351	Others	NS
ARHGAP5	-0.0628849	0.455753	Others	NS
CINP	-0.0640244	0.340884	Others	NS
SRP54	0.00481721	0.943114	Others	NS
CHD8	-0.0207487	0.66382	Others	NS
PCK2	0.0938936	0.208477	Others	NS
KIAA0391	-0.0399385	0.59768	Others	NS
DCAF11	0.0360644	0.510439	Others	NS
PSMA6	-0.0571022	0.287203	Others	NS
NFKBIA	-0.22615	0.105309	Others	NS
EMC9	0.134333	0.11882	Others	NS
PSME2	0.0392205	0.501052	Others	NS
BRMS1L	-0.0591247	0.485792	Others	NS
REC8	0.0788655	0.288217	Others	NS
SEC23A	-0.0510861	0.493391	Others	NS
GMPR2	0.0284688	0.552695	Others	NS
PNN	0.00339425	0.958498	Others	NS
RABGGTA	-0.0152308	0.735669	Others	NS
PCIF1	-0.0282258	0.723729	Others	NS
GSS	-0.0184386	0.742058	Others	NS
TRPC4AP	0.038707	0.490503	Others	NS
PYGB	0.0255307	0.560308	Others	NS
ABHD12	0.0366954	0.517891	Others	NS
NINL	0.911717	0.00216599	Top Upregulated	FC_P
CD40	-0.0108297	0.886765	Others	NS
UQCC1	0.0823557	0.302636	Others	NS
ZMYND8	-0.0238894	0.764004	Others	NS
IFT52	0.0377721	0.532566	Others	NS
MYBL2	-0.033128	0.852083	Others	NS
NDRG3	0.0599745	0.670722	Others	NS
SLA2	-0.0472043	0.743579	Others	NS
C20orf24	-0.15888	0.119486	Others	NS
NFATC2	0.029337	0.658443	Others	NS
PABPC1L	0.0844542	0.443716	Others	NS
STK4	0.0271222	0.633951	Others	NS
ADNP	0.0282068	0.53588	Others	NS
PFDN4	0.004199	0.948563	Others	NS
CSTF1	0.0235226	0.68977	Others	NS
RAE1	-0.0552215	0.491749	Others	NS
TPD52L2	-0.00711002	0.871991	Others	NS
DNAJC5	0.0431941	0.49514	Others	NS
NELFCD	0.0462552	0.262227	Others	NS
CTSZ	0.0606438	0.445171	Others	NS
PRPF6	0.0584864	0.168317	Others	NS
TUBB1	-0.0245034	0.817056	Others	NS
PRELID3B	-0.023849	0.764475	Others	NS
MTG2	0.0741902	0.279945	Others	NS
PSMA7	0.00303991	0.954061	Others	NS
SLCO4A1	0.0301929	0.892221	Others	NS
MRGBP	-0.00264249	0.975598	Others	NS
TCFL5	-0.0339091	0.778769	Others	NS
DIDO1	0.047756	0.357443	Others	NS
GID8	-0.0947652	0.203814	Others	NS
SLC17A9	-0.017883	0.842754	Others	NS
ARFGAP1	0.0131944	0.776052	Others	NS
PTK6	-0.026223	0.802656	Others	NS
GMEB2	-0.0198327	0.849289	Others	NS
C20orf27	0.0909547	0.433036	Others	NS
CDC25B	0.0368438	0.621201	Others	NS
RNF24	0.137607	0.104603	Others	NS
ARFRP1	0.109057	0.146889	Others	NS
NDUFAF5	-0.00597071	0.951621	Others	NS
TRIB3	-0.125131	0.217177	Others	NS
RASSF2	-0.152144	0.0929166	Others	NS
CSNK2A1	0.0357537	0.489933	Others	NS
CDS2	-0.17166	0.0977398	Others	NS
HM13	0.0377953	0.376458	Others	NS
SNPH	0.0368623	0.796559	Others	NS
SEC23B	-0.0319619	0.712555	Others	NS
MYL9	0.327543	0.234175	Others	NS
TM9SF4	-0.0204229	0.681914	Others	NS
CRNKL1	-0.0524832	0.499719	Others	NS
POFUT1	0.0797479	0.33501	Others	NS
SAMHD1	-0.156786	0.427517	Others	NS
KIF3B	-0.0780093	0.27106	Others	NS
NOP56	-0.0246783	0.667703	Others	NS
MANBAL	0.0508028	0.251582	Others	NS
IDH3B	0.033987	0.315617	Others	NS
MAPRE1	-0.173949	0.0795048	Others	NS
CDK5RAP1	-0.0102081	0.855352	Others	NS
SNTA1	-0.222723	0.197441	Others	NS
TTI1	0.0402133	0.363583	Others	NS
E2F1	-0.261417	0.0482857	Others	NS
RPRD1B	-0.0921257	0.413098	Others	NS
PXMP4	0.216035	0.108572	Others	NS
CHMP4B	-0.0277952	0.63111	Others	NS
ACTR5	0.0363985	0.561716	Others	NS
AHCY	0.0371297	0.694161	Others	NS
PPP1R16B	0.0510369	0.460389	Others	NS
FAM83D	-0.103934	0.490112	Others	NS
DHX35	0.0113229	0.843385	Others	NS
DNTTIP1	0.0236557	0.693265	Others	NS
MAP1LC3A	0.218869	0.197955	Others	NS
ACOT8	0.0409597	0.59836	Others	NS
APMAP	0.138829	0.0804627	Others	NS
ADNP2	-0.160254	0.307862	Others	NS
RBFA	-0.0623189	0.467657	Others	NS
USP14	-0.0619579	0.491818	Others	NS
VAPA	-0.111732	0.143784	Others	NS
METTL4	0.00694165	0.933556	Others	NS
LPIN2	-0.0154441	0.792378	Others	NS
SMCHD1	-0.0388383	0.682615	Others	NS
MYOM1	-0.13153	0.303299	Others	NS
MYL12A	-0.0574689	0.444593	Others	NS
CEP76	0.0685838	0.2677	Others	NS
CEP192	-0.01568	0.697528	Others	NS
RNMT	-0.147375	0.144154	Others	NS
SMAD7	-0.396115	0.170785	Others	NS
RNF125	-0.165527	0.310383	Others	NS
ANKRD12	0.00785903	0.90177	Others	NS
POLI	0.062135	0.340238	Others	NS
MIB1	0.0540128	0.361298	Others	NS
RBBP8	-0.0663829	0.518183	Others	NS
RIOK3	-0.120236	0.142969	Others	NS
EEA1	0.000812246	0.993961	Others	NS
RUBCNL	-0.0126372	0.860971	Others	NS
NDFIP2	0.297943	0.130348	Others	NS
FNDC3A	0.0252515	0.80176	Others	NS
CDADC1	-0.0438749	0.6897	Others	NS
CAB39L	0.017701	0.905243	Others	NS
KLF5	-0.301101	0.0529199	Others	NS
STK24	0.0716116	0.125457	Others	NS
ACP5	0.0151194	0.883453	Others	NS
DNAJC3	-0.0999797	0.247445	Others	NS
UGGT2	0.452585	0.169612	Others	NS
ARHGEF7	-0.0573004	0.392901	Others	NS
PARP4	0.00554906	0.932776	Others	NS
SUPT20H	0.0339488	0.511938	Others	NS
MRPS31	0.0309797	0.670998	Others	NS
KPNA3	-0.193938	0.21125	Others	NS
FLT1	-0.0159407	0.927712	Others	NS
RGCC	-0.198757	0.302558	Others	NS
VWA8	-0.00822467	0.882611	Others	NS
KATNAL1	-0.177226	0.186049	Others	NS
INTS6	-0.157034	0.0118308	Others	NS
DHRS12	0.00358437	0.957623	Others	NS
TSC22D1	0.0413279	0.769019	Others	NS
CLN5	0.0774633	0.0971117	Others	NS
MGRN1	0.0104067	0.854457	Others	NS
ZNF629	0.0624782	0.699384	Others	NS
TRADD	0.127613	0.212571	Others	NS
HSF4	0.117348	0.363152	Others	NS
CORO1A	0.092976	0.198744	Others	NS
MAPK3	0.0204853	0.74477	Others	NS
GDPD3	0.0525544	0.619392	Others	NS
ELMO3	-0.0400723	0.613028	Others	NS
PHKB	0.00451836	0.928845	Others	NS
LYRM1	-0.0389342	0.418013	Others	NS
NUTF2	0.072572	0.408694	Others	NS
NUP93	0.00659556	0.84449	Others	NS
CENPT	0.0755545	0.263416	Others	NS
NFAT5	-0.0613315	0.292421	Others	NS
LONP2	0.0292703	0.543347	Others	NS
N4BP1	-0.0188125	0.745698	Others	NS
ARL2BP	-0.0236909	0.749632	Others	NS
PLLP	-0.118298	0.179865	Others	NS
DHODH	-0.0151877	0.823647	Others	NS
CTCF	0.0177164	0.625516	Others	NS
ACD	0.0279761	0.721417	Others	NS
POLR2C	0.0176724	0.671581	Others	NS
PARD6A	-0.00592752	0.95584	Others	NS
ZNF821	0.0530299	0.361164	Others	NS
USB1	0.0280826	0.534349	Others	NS
CYB5B	0.0770454	0.26444	Others	NS
NME3	0.105129	0.170356	Others	NS
PSMD7	-0.136371	0.121322	Others	NS
SETD6	0.0413055	0.511538	Others	NS
SLC38A7	0.0424878	0.493823	Others	NS
VAC14	0.0702962	0.113294	Others	NS
HAS3	-0.0722876	0.491067	Others	NS
TANGO6	0.0273289	0.732418	Others	NS
COG4	0.0292704	0.804526	Others	NS
SMPD3	-0.0185811	0.863084	Others	NS
SLC7A6OS	0.20105	0.00276316	Others	P
SLC7A6	0.0302762	0.719907	Others	NS
PLA2G15	0.0632363	0.498004	Others	NS
FA2H	-0.206278	0.516685	Others	NS
WDR59	0.0186196	0.711191	Others	NS
MON1B	-0.0644509	0.0967214	Others	NS
CMC2	-0.0794425	0.215351	Others	NS
AXIN1	-0.00530141	0.942924	Others	NS
HCFC1R1	0.0584001	0.487734	Others	NS
NPRL3	0.0494142	0.600935	Others	NS
MLYCD	0.103251	0.297475	Others	NS
MPG	0.135082	0.131961	Others	NS
HSDL1	0.0446939	0.615933	Others	NS
TAF1C	0.00613471	0.901364	Others	NS
NAGPA	0.00475148	0.928269	Others	NS
COTL1	0.0775088	0.457212	Others	NS
USP10	-0.0441711	0.479387	Others	NS
TSC2	-0.00503596	0.906106	Others	NS
ZNF500	0.084868	0.270424	Others	NS
NME4	-0.147227	0.338504	Others	NS
ABCC1	-0.0154332	0.734494	Others	NS
LMF1	0.0822521	0.228711	Others	NS
NARFL	-0.0557802	0.428526	Others	NS
MTHFSD	0.0534194	0.477103	Others	NS
CLCN7	0.0266377	0.667757	Others	NS
HAGHL	0.113847	0.357396	Others	NS
FAM173A	0.115217	0.189623	Others	NS
SLC7A5	-0.298333	0.301776	Others	NS
FBXO31	-0.0436931	0.566427	Others	NS
STUB1	0.0839643	0.262144	Others	NS
RHBDL1	0.0278996	0.824888	Others	NS
NUBP1	-0.00900453	0.876421	Others	NS
UBE2I	-0.0294092	0.565141	Others	NS
CRYM	0.0491768	0.850222	Others	NS
EEF2K	0.00698418	0.934322	Others	NS
CAPN15	0.012056	0.873839	Others	NS
PIEZO1	-0.0834527	0.52572	Others	NS
GSPT1	-0.0133304	0.881776	Others	NS
ZNF174	-0.0356446	0.66282	Others	NS
CLUAP1	-0.0802718	0.248427	Others	NS
UBFD1	0.0624785	0.239841	Others	NS
EARS2	0.0313454	0.664027	Others	NS
ELOB	0.0231374	0.63346	Others	NS
GGA2	-0.068517	0.302803	Others	NS
CPPED1	0.172104	0.200839	Others	NS
USP31	-0.0781199	0.232056	Others	NS
HMOX2	0.0265347	0.716209	Others	NS
DNAJA3	0.0859789	0.262077	Others	NS
BFAR	0.0607289	0.313986	Others	NS
RRN3P2	-0.0749448	0.41211	Others	NS
RBL2	-0.0328332	0.571567	Others	NS
XYLT1	0.0235622	0.835041	Others	NS
PYCARD	0.0173893	0.883309	Others	NS
RPGRIP1L	0.0498658	0.606344	Others	NS
MAZ	0.00117813	0.980519	Others	NS
STX4	0.0406765	0.453286	Others	NS
CDIPT	0.104194	0.18906	Others	NS
BCKDK	0.098347	0.309548	Others	NS
KAT8	-0.00866767	0.843159	Others	NS
NOMO1	-0.0576283	0.42903	Others	NS
IL21R	0.168571	0.262404	Others	NS
SYT17	0.244356	0.24001	Others	NS
CCP110	-0.00265943	0.965561	Others	NS
C16orf62	0.0331899	0.506221	Others	NS
RNF40	-0.0118927	0.821099	Others	NS
KNOP1	0.00137617	0.98581	Others	NS
AAGAB	-0.10365	0.167481	Others	NS
LACTB	-0.0855914	0.28546	Others	NS
CSK	0.0143043	0.843936	Others	NS
HERC1	-0.00213333	0.978863	Others	NS
TRIP4	0.0572322	0.202233	Others	NS
MTFMT	0.0645668	0.296892	Others	NS
RAB11A	-0.0677663	0.288457	Others	NS
CTSH	0.251658	0.028717	Others	NS
CD276	0.364583	0.0529689	Others	NS
RPAP1	0.0374568	0.431844	Others	NS
HOMER2	-0.111216	0.627775	Others	NS
EHD4	-0.16801	0.100761	Others	NS
TMEM87A	-0.0591545	0.336864	Others	NS
ZNF106	-0.065482	0.253521	Others	NS
CEP152	-0.0439005	0.617571	Others	NS
DTWD1	0.0579628	0.40502	Others	NS
GABPB1	-0.113877	0.32392	Others	NS
BMF	0.0137858	0.899218	Others	NS
DNAJC17	0.0470035	0.319538	Others	NS
EIF3J	-0.0379754	0.572319	Others	NS
SPG11	0.00874376	0.830209	Others	NS
VPS18	-0.0923701	0.278733	Others	NS
SLC30A4	0.172245	0.217002	Others	NS
BLOC1S6	-0.0518807	0.483258	Others	NS
MYEF2	0.47103	0.112546	Others	NS
SGK3	0.027917	0.698854	Others	NS
CSPP1	-0.0165937	0.70447	Others	NS
ZDHHC2	0.0317535	0.612189	Others	NS
BRF2	-0.163331	0.1242	Others	NS
TRIM35	-0.0296064	0.765138	Others	NS
ZFAND1	0.0712102	0.0862804	Others	NS
FZD3	-0.242293	0.0721978	Others	NS
INTS9	0.0106498	0.862181	Others	NS
RIPK2	-0.0878606	0.358342	Others	NS
NBN	0.0667397	0.192671	Others	NS
CPQ	0.132879	0.100965	Others	NS
DECR1	0.00974625	0.895466	Others	NS
IMPAD1	-0.0996799	0.201307	Others	NS
UBE2W	-0.00305808	0.95572	Others	NS
POP1	-0.00758383	0.939306	Others	NS
NIPAL2	0.0243483	0.885118	Others	NS
IKBKB	-0.0402839	0.537555	Others	NS
STK3	0.0487016	0.768325	Others	NS
GDAP1	0.127801	0.0563892	Others	NS
RAB2A	-0.0814961	0.229799	Others	NS
EIF3E	0.0426352	0.415112	Others	NS
EMC2	0.0441982	0.406976	Others	NS
NDRG1	-0.108293	0.363542	Others	NS
ZC2HC1A	0.376056	0.0392385	Others	NS
IL7	0.19114	0.194162	Others	NS
ARMC1	0.0691023	0.216295	Others	NS
TRPS1	0.206281	0.503183	Others	NS
SPAG1	-0.0257475	0.833963	Others	NS
CHRAC1	-0.166	0.0552178	Others	NS
SNX16	0.0137458	0.842434	Others	NS
UBR5	0.0151846	0.806512	Others	NS
GSDMD	0.163785	0.0446574	Others	NS
TSTA3	0.128532	0.0902891	Others	NS
PYCR3	0.0743443	0.51406	Others	NS
EEF1D	0.0670921	0.142808	Others	NS
SQLE	-0.140482	0.196671	Others	NS
INTS10	-0.13389	0.0550158	Others	NS
ERI1	0.0260444	0.721642	Others	NS
SLC39A14	-0.110154	0.232083	Others	NS
MTMR9	-0.0488676	0.419986	Others	NS
LEPROTL1	-0.112859	0.252065	Others	NS
DCTN6	-0.0935652	0.358229	Others	NS
R3HCC1	0.0213551	0.715709	Others	NS
GSR	-0.0325681	0.443197	Others	NS
TNFRSF10A	-0.022404	0.757486	Others	NS
UBXN8	-0.0433364	0.547308	Others	NS
PPP2CB	0.0337169	0.646137	Others	NS
ERICH1	-0.0482955	0.23876	Others	NS
KLHDC4	0.102011	0.138427	Others	NS
MCM4	-0.0042346	0.959074	Others	NS
KCTD9	-0.0997115	0.127625	Others	NS
ASAH1	0.0123353	0.819014	Others	NS
BNIP3L	-0.101917	0.193571	Others	NS
MAN2B1	-0.115859	0.0337127	Others	NS
KCNN4	0.0701851	0.441628	Others	NS
NUCB1	0.044889	0.561872	Others	NS
GYS1	-0.0557475	0.587102	Others	NS
MAP4K1	-0.0704972	0.262391	Others	NS
ECH1	0.0951404	0.279284	Others	NS
HNRNPL	-0.0405201	0.484013	Others	NS
NFKBIB	-0.129694	0.155417	Others	NS
SARS2	0.0406005	0.607351	Others	NS
SNRNP70	0.0570824	0.409725	Others	NS
CLPTM1	0.0382099	0.274946	Others	NS
RELB	-0.0535156	0.610881	Others	NS
CLASRP	0.0414619	0.394954	Others	NS
LIN7B	0.123007	0.190889	Others	NS
PPP1R37	0.15492	0.0116838	Others	NS
FCGRT	0.00644869	0.948696	Others	NS
PIH1D1	-0.0212782	0.726121	Others	NS
ARHGEF18	0.0652634	0.415491	Others	NS
PPP1R13L	0.181141	0.156712	Others	NS
ERCC2	-0.0274551	0.694305	Others	NS
DOT1L	0.00704024	0.90441	Others	NS
PLEKHJ1	0.112279	0.322038	Others	NS
RNASEH2A	0.0598177	0.648379	Others	NS
CD37	-0.0587405	0.310665	Others	NS
SF3A2	-0.0284037	0.610441	Others	NS
LYL1	0.123185	0.251547	Others	NS
OAZ1	0.139126	0.230093	Others	NS
TRMT1	0.0244978	0.633375	Others	NS
STX10	0.0526575	0.535827	Others	NS
FCER2	0.0818092	0.502911	Others	NS
DMPK	-0.0199273	0.729833	Others	NS
TBC1D17	0.000711901	0.989997	Others	NS
CCDC130	0.0567338	0.212114	Others	NS
PTOV1	-0.0470952	0.406717	Others	NS
AES	0.0580505	0.216455	Others	NS
SGTA	-0.160273	0.138734	Others	NS
LILRB1	-0.0588309	0.69977	Others	NS
MED25	-0.00118449	0.982986	Others	NS
SNAPC2	-0.0396338	0.580217	Others	NS
C19orf53	-0.0157116	0.723812	Others	NS
TIMM44	-0.0432912	0.514086	Others	NS
CCDC61	0.0850219	0.414522	Others	NS
IL27RA	-0.0103517	0.920705	Others	NS
VRK3	5.18104e-06	0.999931	Others	NS
FAM32A	-0.0902973	0.259714	Others	NS
PPP6R1	-0.0501181	0.271821	Others	NS
C19orf44	-0.000645184	0.991322	Others	NS
MED26	-0.0310297	0.730252	Others	NS
RASAL3	-0.0394945	0.519513	Others	NS
AKAP8	-0.055978	0.308284	Others	NS
ILVBL	0.027753	0.556076	Others	NS
ZNF419	0.0272374	0.651603	Others	NS
POP4	-0.0381329	0.520903	Others	NS
CCNE1	-0.237936	0.0426694	Others	NS
URI1	0.0368095	0.499241	Others	NS
PDCD5	0.0544119	0.408995	Others	NS
ANKRD27	-0.0303577	0.456526	Others	NS
RPS16	0.057719	0.273354	Others	NS
TIMM50	0.0305979	0.485455	Others	NS
FBL	0.0340722	0.427853	Others	NS
DYRK1B	-0.26513	0.0529642	Others	NS
CNTD2	-0.0942813	0.373132	Others	NS
GPI	0.0432591	0.498364	Others	NS
AKT2	-0.0484024	0.410051	Others	NS
PLD3	0.0301961	0.76739	Others	NS
PRX	-0.0164893	0.885684	Others	NS
PIAS4	0.0920367	0.225645	Others	NS
NUMBL	-0.0250113	0.831944	Others	NS
CCDC94	-0.0913371	0.210107	Others	NS
TBCB	0.0623015	0.291745	Others	NS
POLR2I	-0.017937	0.743405	Others	NS
CLIP3	-0.0549651	0.69091	Others	NS
SLC1A5	-0.158321	0.121845	Others	NS
PRKD2	-0.0379473	0.489366	Others	NS
CACTIN	0.0673798	0.128408	Others	NS
CCDC9	-0.00140397	0.987604	Others	NS
HNRNPUL1	-0.0209083	0.717446	Others	NS
FZR1	0.00240583	0.978675	Others	NS
BBC3	0.0452085	0.69663	Others	NS
TGFB1	-0.0826774	0.331052	Others	NS
DENND3	-0.393917	0.13594	Others	NS
DMAC2	0.0341869	0.498104	Others	NS
PLIN3	-0.00688578	0.908725	Others	NS
MRPL4	0.0187765	0.656025	Others	NS
CD79A	-0.0882011	0.358166	Others	NS
RPS19	-0.015707	0.767518	Others	NS
NOP53	0.0770452	0.213387	Others	NS
ETFB	0.00594357	0.939715	Others	NS
BABAM1	0.0441989	0.398846	Others	NS
TYK2	0.00786798	0.869199	Others	NS
CDC37	0.0646235	0.170614	Others	NS
NAPA	0.0425913	0.552472	Others	NS
RABAC1	0.0414225	0.551393	Others	NS
ATP1A3	0.195172	0.265903	Others	NS
PTPRS	0.293588	0.363243	Others	NS
MEGF8	-0.00257252	0.966376	Others	NS
KDELR1	0.0242987	0.674479	Others	NS
CYTH2	0.0410387	0.542956	Others	NS
GRWD1	-0.0670106	0.474031	Others	NS
CARD8	-0.0431216	0.697383	Others	NS
LIG1	-0.0584631	0.416854	Others	NS
ZNF175	0.167462	0.297407	Others	NS
RAB3D	0.0365003	0.761734	Others	NS
DBP	0.0538295	0.712463	Others	NS
TMEM205	0.0185224	0.849452	Others	NS
CAPS	0.07218	0.422412	Others	NS
PLPPR2	0.106136	0.210475	Others	NS
BCAT2	0.0330802	0.683968	Others	NS
MIER2	-0.110983	0.473484	Others	NS
PPP2R1A	0.0408252	0.479367	Others	NS
TNPO2	0.0217599	0.584889	Others	NS
WDR83OS	-0.0137209	0.758343	Others	NS
GCDH	0.0685488	0.351663	Others	NS
DNASE2	0.066088	0.546722	Others	NS
LENG1	-0.0698027	0.318584	Others	NS
PRPF31	0.0128088	0.752208	Others	NS
TFPT	-0.0390933	0.39916	Others	NS
JAK3	0.00431876	0.957602	Others	NS
RPL18A	0.0243149	0.681801	Others	NS
ARRDC2	-0.00872709	0.906521	Others	NS
ISYNA1	-0.0756631	0.390629	Others	NS
ELL	-0.0886464	0.348667	Others	NS
CRTC1	0.0738483	0.526758	Others	NS
COPE	0.0122552	0.811673	Others	NS
DDX49	0.0130738	0.765689	Others	NS
ARMC6	-0.0130096	0.915661	Others	NS
TMEM147	0.0463215	0.626282	Others	NS
USF2	0.0351204	0.377546	Others	NS
LSR	0.141971	0.325011	Others	NS
KXD1	0.0134764	0.67089	Others	NS
FKBP8	0.0465459	0.313625	Others	NS
SUGP1	0.0200329	0.69953	Others	NS
ZNF14	-0.0717743	0.486206	Others	NS
SCN1B	-0.139129	0.330064	Others	NS
ERF	-0.0279025	0.791367	Others	NS
GSK3A	-0.0265367	0.64752	Others	NS
ATP13A1	0.0424677	0.434463	Others	NS
ZNF574	-0.147623	0.182148	Others	NS
SIPA1L3	-0.0484203	0.517444	Others	NS
ZNF85	0.0647299	0.324302	Others	NS
ETHE1	0.0294332	0.705138	Others	NS
SMG9	-0.0140174	0.782443	Others	NS
AVL9	-0.00365016	0.940898	Others	NS
GTPBP10	0.155744	0.0134376	Others	NS
PMPCB	-0.0225214	0.640467	Others	NS
DNAJC2	-0.0786942	0.305504	Others	NS
BET1	0.0493892	0.448711	Others	NS
NAMPT	-0.204954	0.154206	Others	NS
TWISTNB	-0.18019	0.0837425	Others	NS
PIK3CG	-0.134444	0.160001	Others	NS
HBP1	-0.0443323	0.561282	Others	NS
DUS4L	0.026895	0.645775	Others	NS
SP4	-0.0618467	0.411862	Others	NS
WDR91	-0.00893398	0.911006	Others	NS
CBLL1	-0.0964798	0.226309	Others	NS
[truncated: 9,235 more rows]

[truncated: 4 more sheets: Supp_Fig11A_clb, Supp_Fig11A_ven, Supp_Fig11B, Supp_Fig12]
